# Supplementary material for: Microorganisms in wild European reptiles: bridging gaps in neglected conditions to inform disease ecology research
Source: Int J Parasitol Parasites Wildl. 2025 Jul 5;27:101113. doi: 10.1016/j.ijppaw.2025.101113 (PMC12275881; doi:10.1016/j.ijppaw.2025.101113)
Supplement: Multimedia component 1 [file mmc1.xlsx]

## Sheet: Articoli eligibili
ID	Reference	Publication Year	States with positive cases	Sampling period	Microorganism taxon/taxa	Microorganism group	Samples type	Microorganism detection/characterisation method	Host taxon/taxa	Host taxon/taxa group	Number of animals sampled in Europe	Number of positive animals/samples	Interaction(s) used for host-microorganism network	Mentions on health conditions
1	Amo, L., Fargallo, J.A., Martínez-Padilla, J., Millán, J., López, P., Martín, J., 2005. Prevalence and intensity of blood and intestinal parasites in a field population of a Mediterranean lizard, Lacerta lepida. Parasitol Res 96, 413–7. https://doi.org/10.1007/s00436-005-1355-1	2005	ESP	Months: June - August Years: NA	Adeleorina Coccidia	Apicomplexa	Blood samples taken from the postorbital sinus and faecal samples	Microscopy	Timon lepidus	Lizards	56	Adeleorina from blood: 33/56 (58.9%); Coccidia from faeces: 7/25 (28%)	Adeleorina Timon 33 UnspecifiedApicomplexa Timon 7	The presence of coccidia and/or the intensity of infection by haemogregarines were not significantly related to the body condition
2	Amo, L., López, P., Martín, J., 2004. Prevalence and intensity of haemogregarinid blood parasites in a population of the Iberian rock lizard, Lacerta monticola. Parasitol Res 94, 290–3. https://doi.org/10.1007/s00436-004-1212-7	2004	ESP	Months: May - September Years: 2002	Adeleorina	Apicomplexa	Blood samples taken from the postorbital sinus	Microscopy	Iberolacerta monticola	Lizards	119	92/119 (77.3%)	Adeleorina Iberolacerta 92	During spring there was a negative relationship between body condition and parasite load, whereas in the summer the relationship tended to be positive. The negative effect of parasitemia on the body condition of lizards suggest that the interactions between parasites and hosts are not stable in this lizard population. Furthermore, these results suggest that the deleterious effects of parasitemia …
3	Amo, L., López, P., Martín, J., 2005. Prevalence and intensity of haemogregarine blood parasites and their mite vectors in the common wall lizard, Podarcis muralis. Parasitol Res 96, 378–81. https://doi.org/10.1007/s00436-005-1354-2	2005	ESP	Months: June - August Years: 2002	Adeleorina	Apicomplexa	Blood samples taken from the postorbital sinus	Microscopy	Podarcis muralis	Lizards	74	43/74 (58.1%)	Adeleorina Podarcis 43	Lizards with greater body mass showed higher levels of infection by haemogregarines
4	Amore, G., Tomassone, L., Grego, E., Ragagli, C., Bertolotti, L., Nebbia, P., Rosati, S., Mannelli, A., 2007. Borrelia lusitaniae in Immature Ixodes ricinus (Acari: Ixodidae) Feeding on Common Wall Lizards in Tuscany, Central Italy. J Med Entomol 44, 303–307. https://doi.org/10.1093/jmedent/44.2.303	2007	ITA	Months: May - August Years: 2005	Borrelia lusitaniae (Borrelia burgdorferi s.l.)	Bacteria	Blood and tissue samples	Molecular	Podarcis muralis	Lizards	32 to 40 lizard sampled	Tissue 6/32 (18.8%); Blood: 2/8 overlapping of samples ND	Borrelia Podarcis 6	N/A
5	Arizza, V., Sacco, F., Russo, D., Scardino, R., Arculeo, M., Vamberger, M., Marrone, F., 2016. The good, the bad and the ugly: Emys trinacris, Placobdella costata and Haemogregarina stepanowi in Sicily (Testudines, Annelida and Apicomplexa). FOLIA PARASIT 63. https://doi.org/10.14411/fp.2016.029	2016	ITA	Months: NA Years: NA	Haemogregarina stepanowi	Apicomplexa	Blood samples taken from the dorsal coccygeal vessel	Molecular diagnostics; Microscopy	Emys orbicularis	Pond turtles	101	9/101 (8.9%)	Haemogregarina Emys 9	0 (All clinically healthy)
6	Bannert, B., 1992. Sarcocystis-Simonyi Sp-Nov (Apicomplexa, Sarcocystidae) From The Endangered Hierro Giant Lizard Gallotia-Simonyi (Reptilia, Lacertidae). PARASITOLOGY RESEARCH. https://doi.org/10.1007/BF00931656	1992	ESP	Months: NA Years: NA	Sarcocystis simonyi	Apicomplexa	A piece of tail	Microscopy	Gallotia simonyi	Lizards	1	2024-01-01	Sarcocystis Gallotia 1	N/A
7	Blanvillain, G., Lorch, J.M., Joudrier, N., Bury, S., Cuenot, T., Franzen, M., Martínez-Freiría, F., Guiller, G., Halpern, B., Kolanek, A., Kurek, K., Lourdais, O., Michon, A., Musilová, R., Schweiger, S., Szulc, B., Ursenbacher, S., Zinenko, O., Hoyt, J.R., 2024. Contribution of host species and pathogen clade to snake fungal disease hotspots in Europe. Commun Biol 7, 440. https://doi.org/10.103…	2024	AUT; CZE; FRA; DEU; HUN; POL; CHE; UKR	Months: NA Years: 2020 - 2022	Ophidiomyces ophidiicola	Fungi	Skin swabs	Molecular diagnostics	Coronella austriaca; Hierophis viridiflavus; Natrix helvetica; Natrix maura; Natrix natrix; Natrix tessellata; Vipera berus; Vipera nikolski; Zamenis longissimus	Snakes	1254 Coronella austriaca (122), Hierophis viridiflavus (59), Malpolon monspessulanus, Natrix astreptophora, N. helvetica, N. natrix, N. maura, N. tessellata, Vipera ammodytes , V. aspis, V. berus, V. latastei , V. nikolskii , V. renardi, V. seoanei, V. ursini, Zamenis longissimus, Z. scalaris	C. austriaca 1/122 (0.8%); H. viridiflavus 6/59 (6.2%); N. helvetica 29/145 (20%); N. maura 1/39 (2.6%); N. natrix 15/176 (8.5%); N. tessellata 44/162 (27.2%); V. berus 1/62 (1.6%); V. nikolski 1/32 (3.1%); Z. longissimus 11/180 (6.1%)	Ophidiomyces Coronella 1 Natrix 89 Vipera 2 Zamenis 11	Skin lesions were noticed in 187 snakes. However, only 46.5% of these exhibited positive results through qPCR testing, totaling 87 snakes. Among the snakes that tested positive (109 in total), 80% showed skin lesions indicative of SFD, whereas the remaining 20% (22 snakes) displayed no visible skin abnormalities.
8	Borzym, E., Stachnik, M., Reichert, M., Rzeżutka, A., Jasik, A., Waltzek, T.B., Subramaniam, K., 2020. Genome Sequence of a Ranavirus Isolated from a Red-Eared Slider (Trachemys scripta elegans) in Poland. Microbiol Resour Announc. https://doi.org/10.1128/MRA.00781-20	2020	POL	Months: NA Years: NA	Common midwife toad virus (CMTV) currently Ranavirus alytes1	Virus	Homogenates prepared from the animal’s pooled tissues (liver, kidney, spleen)	Culture Molecular diagnostics	Trachemys scripta	Pond turtles	1	2024-01-01	Iridoviridae Trachemys 1	Signs of respiratory disease. A necropsy revealed congestion and edema with petechial hemorrhages in the tracheal mucosa and liver, splenomegaly and hepatic and tracheal necrosis.
9	Ceylan, O., Gül, Ç., Çördük, N., Hacıoğlu Doğru, N., Tosunoğlu, M., 2023. Prevalence of Haemogregarina stepanowi and Assessment of Some Risk Factors in Mauremys rivulata (Valenciennes, 1833) Freshwater Turtles (Testudines: Geoemydidae). Turkiye Parazitol Derg 47, 22–27. https://doi.org/10.4274/tpd.galenos.2022.38257	2023	TUR	Months: April - July Years: 2019	Haemogregarina stepanowi	Apicomplexa	Blood samples	Microscopy	Mauremys rivulata	Pond turtles	10 (from Gökçeada only)	9/10 (90%)	Haemogregarina Mauremys 9	No health issues were observed.
10	de Matos, A.P., Caeiro, M.F., Papp, T., Matos, B.A., Correia, A.C., Marschang, R.E., 2011. New viruses from Lacerta monticola (Serra da Estrela, Portugal): further evidence for a new group of nucleo-cytoplasmic large deoxyriboviruses. Microsc Microanal. 17(1), 101-108. https://doi.org/10.1017/S143192761009433X	2011	PRT	Months: NA Years: NA	Lacerta monticola erythrocytic virus (LmEIV - referred as Lizard erythrocytic virus or LEV) Ranavirus (closely related to Ranavirus rana1)	Virus	Blood samples	Microscopy; Culture; Molecular diagnostics	Iberolacerta monticola	Lizards	NA	NA	Iridoviridae Iberolacerta 2	N/A
11	de Matos, A.P., Caeiro, M.F., Vale, F.F., Crespo, E., Paperna, I., 2013. Iridovirus-like viruses in erythrocytes of lacertids from Portugal. Microsc Microanal. https://doi.org/10.1017/S1431927613001773	2013	PRT; ESP	Months: NA Years: NA	Iridoviridae: Lizard erythrocytic virus (LEV) (closely related to Ranavirus rana1)	Virus	Blood samples	Microscopy	Iberolacerta monticola; Lacerta schreiberi; Podarcis hispanicus; Teira dugesii	Lizards	235 L. schreiberi (186 from Portugal, 49 from Spain), 794 P. hispanicus (782 from Portugal, 12 from Spain), 649 I. monticola [Serra da Estrela Mountain (Portugal)], 25 T. dugesii [Madeira Island (Portugal)]	I. monticola: 38/649 (5.9%); L. schreiberi 19/235 (8.1%); P. hispanicus: 8/794 (1%); T. dugesii: 1/25 (4%)	Iridoviridae Iberolacerta 38 Lacerta 19 Podarcis 8 Teira 1	N/A
12	De Sousa, R., de Carvalho, I.L., Santos, A.S., Bernardes, C., Milhano, N., Jesus, J., Menezes, D., Nuncio, M.S., 2012. Role of the Lizard Teira dugesii as a Potential Host for Ixodes ricinus Tick-Borne Pathogens. Applied and environmental microbiology. https://doi.org/10.1128/AEM.07945-11	2012	PRT	Months: NA Years: 2009 - 2010	Rickettsia monacensis Rickettsia helvetica Borrelia lusitaniae Anaplasma phagocytophilum	Bacteria	Tissue samples (tail)	Molecular diagnostics	Teira dugesii	Lizards	151 lizard tissues	R. monacensis 10/151 (6.6%); R. helvetica 2/151 (1.3%); B. lusitaniae 7/151 (4.6%); A. phagocytophilum 1/151 (0.7%); no codetection.	Rickettsia Teira 12 Borrelia Teira 7 Anaplasma Teira 1	N/A
13	Dezzutto, D., Barbero, R., Canale, G., Acutis, P.L., Biolatti, C., Dogliero, A., Mitzy, M.D., Francone, P., Colzani, A., Bergagna, S., Gennero, M.S., 2017. Detection of Leptospira spp. in Water Turtle (Trachemys scripta) Living in Ponds of Urban Parks. Vet Sci. https://doi.org/10.3390/vetsci4040051	2017	ITA	Months: NA Years: NA	Leptospira interrogans Leptospira borgpetersenii	Bacteria	Blood samples collected from the cervical vertebral venous plexus	Serology	Trachemys scripta	Pond turtles	16 (14 T. s. scripta and 2 T. s. elegans)	L. borgpetersenii serovar. Tarassovi: 10/16 (62.5%); L. borgpetersenii serovar Saxkoebing: 5/16 (31.2%); L. interrogans serovar Copenhageni: 1/16 (6.2%); L. interrogans serovar Canicola: 1/16 (6.2%); codetection occurred.	Leptospira Trachemys 12	N/A
14	Dipineto, L., Raia, P., Varriale, L., Borrelli, L., Botta, V., Serio, C., Capasso, M., Rinaldi, L., 2018. Bacteria and parasites in Podarcis sicula and P. sicula klemmerii. BMC Vet Res. https://doi.org/10.1186/s12917-018-1708-5	2018	ITA	Months: November - May Years: 2015 - 2016	Coccidia Pantoea spp. Citrobacter spp. Morganella morganii Pseudomonas spp. Shewanella spp. Providencia spp. Escherichia coli Enterobacter spp. Coagulase-Negative Staphylococci	Apicomplexa; Bacteria	Oral and cloacal swabs, faecal samples	Microscopy; Culture; Biochemical test; Molecular diagnostics	Podarcis siculus	Lizards	24 (20 P. sicula klemmeri from Licosa islet and 4 P. sicula from Punta Licosa mainland)	Oral swabs: Pantoea spp. 4/24 (16.7%); Citrobacter spp. 1/24 (4.2%); Morganella morganii 1/24 (4.2%); Pseudomonas aeruginosa 1/24 (4.2%); Coagulase-Negative Staphylococci 7/24 (29.2%). Cloacal swabs: Citrobacter spp. 10/24 (41.7% - including 1 Citrobacter koseri); Enterobacter spp. 8/24 (33.3% - including 1 Enterobacter aerogenes); E. coli 3/24 (12.5% - including 1 E. coli O145); M. morganii 2/24…	Pantoea Podarcis 4 Citrobacter Podarcis 10 Morganella Podarcis 2 Pseudomonas Podarcis 10 Shewanella Podarcis 1 Providencia Podarcis 2 Escherichia Podarcis 3 Enterobacter Podarcis 8 Staphylococcus Podarcis 20 UnspecifiedApicomplexa Podarcis 11	NA
15	Donald, H.C.F., Foster, J., Wilkinson, J.W., Hill, P., Barber, M., Mee, G., Edgar, P., Marschang, R.E., Sainsbury, A.W., 2021. Two Novel Adenoviruses in Free-Living British lizards. Ecohealth. https://doi.org/10.1007/s10393-021-01560-w	2021	GBR	Months: August; NA Years: 2017; 2018; 2019	Lizard Atadenovirus	Virus	Cloacal and pharyngeal swabs	Molecular diagnostics	Lacerta agilis; Zootoca vivipara	Lizards	2 Zootoca vivipara, 33 Lacerta agilis agilis	Total: 3/35 (8.6%). Z. vivipara: 1/2 L. agilis agilis: 2/33 (6%).	Adenoviridae Lacerta 2 Zootoca 1	The association between adenovirus infection and clinical disease in the described lizards remains unclear. One instance involved an adult male Zootoca vivipara found deceased, testing positive for adenovirus. Despite no gross abnormalities upon examination, the lizard was in normal body condition, although lacking fat bodies and with an empty gastrointestinal tract, indicating days without food …
16	Drechsler, R.M., Belliure, J., Megia-Palma, R., 2021. Phenological and intrinsic predictors of mite and haemacoccidian infection dynamics in a Mediterranean community of lizards. Parasitology 148, 1328–1338. https://doi.org/10.1017/S0031182021000858	2021	ESP	Months: May - October Years: 2017	Lankesterella spp. Schellackia spp.	Apicomplexa	Blood samples	Microscopy	Acanthodactylus erythrurus; Psammodromus algirus; Psammodromus edwardsianus	Lizards	256 (157 Acanthodactylus erythrurus, 51 Psammodromus algirus and 48 Psammodromus edwardsianus)	A. erythrurus: Lankesterella spp. 35/157 (23.6%); Schellackia spp. 7/157 (4.5%). P. algirus: Lankesterella spp. 2/51 (3.9%); Schellackia spp. 12/51 (23.5%). P. edwardsianus: Schellackia spp. 1/48 (2%).	Lankesterella Acanthodactylus 35 Psammodromus 2 Schellackia Acanthodactylus 7 Psammodromus 13	N/A
17	Dudek, K., Koczura, R., Dudek, M., Sajkowska, Z.A., Ekner-Grzyb, A., 2016. Detection of Salmonella enterica in a sand lizard (Lacerta agilis, Linnaeus, 1758) city population. Herpetological Journal 26, 57–60.	2016	POL	Months: May – June Years: 2014	Salmonella enterica subsp. houtenae (IV)	Bacteria	Cloacal swabs and faecal samples	Culture; Biochemical test; Molecular diagnostics	Lacerta agilis	Lizards	38	9/38 (23.7%)	Salmonella Lacerta 9	N/A
18	Ekner, A., Dudek, K., Sajkowska, Z., Majláthová, V., Majláth, I., Tryjanowski, P., 2011. Anaplasmataceae and Borrelia burgdorferi sensu lato in the sand lizard Lacerta agilis and co-infection of these bacteria in hosted Ixodes ricinus ticks. Parasit Vectors. https://doi.org/10.1186/1756-3305-4-182	2011	POL	Months: March - September Years: 2008; 2009	Anaplasmataceae spp. Borrelia burgdorferi s.l.	Bacteria	Skin biopsy (collar scales)	Molecular diagnostics	Lacerta agilis	Lizards	171 lizards	B. lusitaniae 2/171 (1.2%); Anaplasmataceae 23/171 (13.4%).	Anaplasmataceae Lacerta 23 Borrelia Lacerta 2	N/A
19	Földvári, G., Rigó, K., Majláthová, V., Majláth, I., Farkas, R., Pet’ko, B., 2009. Detection of Borrelia burgdorferi sensu lato in lizards and their ticks from Hungary. Vector Borne Zoonotic Dis. https://doi.org/10.1089/vbz.2009.0021	2009	HUN	Months: April - September Years: 2007; 2008	Borrelia burgdorferi sensu lato (B. lusitaniae)	Bacteria	Tissue sample from collar scales and/or toe clip	Molecular diagnostics	Lacerta viridis; Podarcis tauricus; Lacerta agilis	Lizards	186 lizards (126 Lacerta viridis, 40 Podarcis tauricus, 20 Lacerta agilis)	Borrellia lusitaniae confirmed in all positive tissues. L. viridis: collar scales 7/92 (7.6%); toe clips 1/47 (2.2%). P. tauricus: collar scales 3/32 (9.4%) L. agilis: collar scales 1/10 (10%)	Borrelia Lacerta 8 Podarcis 3	N/A
20	Franklinos, L.H.V., Lorch, J.M., Bohuski, E., Rodriguez-Ramos Fernandez, J., Wright, O.N., Fitzpatrick, L., Petrovan, S., Durrant, C., Linton, C., Baláž, V., Cunningham, A.A., Lawson, B., 2017. Emerging fungal pathogen Ophidiomyces ophiodiicola in wild European snakes. Sci Rep. https://doi.org/10.1038/s41598-017-03352-1	2017	GBR; CZE	Months: NA Years: 2010 - 2016	Ophidiomyces ophidiicola	Fungi	Tissue samples (skin lesions & shedded skins); skin swabs	Microscopy; Culture; Molecular diagnostics	Natrix helvetica; Natrix tessellata; Vipera berus	Snakes	336 (187 Natrix helvetica, 117 Vipera berus and 31 Coronella austriaca from GB; 1 Natrix tessellata from Czech Republic)	N. natrix 24/187 (12.8%); V. berus 1/31 (3.2%); N. tessellata 1/1.	Ophidiomyces Natrix 25 Vipera 1	Macroscopic skin lesions with multifocal areas of brown discoloration and thickening, dysecdysis, dermatitis, myositis, cachexia and dehydration in severe cases. 80 animals with clinical signs.
21	Garrido, M., Perez-Mellado, V., 2013. Patterns of parasitism in insular lizards: effects of body size, condition and resource availability. Zoology. https://doi.org/10.1016/j.zool.2012.09.003	2013	ESP	Months: spring Years: 2007; 2008; 2009; 2010	Adeleorina	Apicomplexa	Blood samples	Microscopy	Podarcis lilfordi	Lizards	219	208/219 (95%)	Adeleorina Podarcis 208	N/A
22	Garrido, M., Perez-Mellado, V., 2013. Prevalence and intensity of blood parasites in insular lizards. Zoologischer Anzeiger. https://doi.org/10.1016/j.jcz.2012.11.003	2013	ESP	Months: spring; summer Years: 2007; 2008; 2009; 2010	Adeleorina (tentatively assigned to the genera Hepatozoon or Hemolivia)	Apicomplexa	Blood samples	Microscopy	Podarcis lilfordi	Lizards	525	499/525 (95%)	Adeleorina Podarcis 499	N/A
23	Guz, L., Nowakiewicz, A., Puk, K., Zieba, P., Gnat, S., Matuszewski, L., 2021. Virulence and Antimicrobial Resistance Pattern of Aeromonas spp. Colonizing European Pond Turtles Emys orbicularis and Their Natural Environment. First Study from Poland. Animals. https://doi.org/10.3390/ani11102772	2021	POL	Months: May - July Years: 2012	Aeromonas spp.	Bacteria	Cloacal swabs	Culture; Biochemical test; Molecular diagnostics	Emys orbicularis	Pond turtles	74	A. hydrophila 8/74 (10.8%); A. veronii 19/74 (25.7%); A. salmonicida 3/74 (4%); A. allosaccharophila 2/74 (2.7%)	Aeromonas Emys 32	All turtles appeared healthy; a few had missing digits, but no purulent nasal discharge or other breathing disorders were observed.
24	Hacioglu, N., Dulger, B., Caprazli, T., Tosunoglu, M., 2012. A Study On Microflora In Oral And Cloacal Of Freshwater Turtles (Emys orbicularis Linnaeus, 1758 and Mauremys rivulata Valenciennes, 1833) From Kavak Delta (Canakkale). Fresenius environmental bulletin 21, 3365–3369.	2012	TUR	Months: April - June Years: 2011	Proteus sp. Aeromonas sp. Vibrio sp. Escherichia coli Klebsiella pneumoniae Citrobacter freundii Enterobacter sp. Plesiomonas shigelloides	Bacteria	Oral and cloacal swabs	Culture; Biochemical test	Emys orbicularis; Mauremys rivulata	Pond turtles	50 (25 Emys orbicularis; 25 Mauremys rivulata)	130 isolates. E. orbicularis (tot. 54 isolates): Proteus sp. 13/54 (24.1%); Aeromonas sp. 8/54 (14.8%); Vibrio sp.15/54 (27.8%); E. coli 9/54 (16.7%); K. pneumoniae 2/54 (3.7%); C. freundii 3/54 (5.5%); Enterobacter sp. 3/54 (5.5%); P. shigelloides 1/54 (1.8%). M. rivulata (tot. 76 isolates): Proteus sp. 18/76 (23.7%); Aeromonas sp. 8/76 (10.5%); Vibrio sp. 20/76 (26.3%); E. coli 8/76 (10.5%); K.…	Proteus Emys 8 Mauremys 12 Aeromonas Emys 4 Mauremys 6 Vibrio Emys 8 Mauremys 14 Escherichia Emys 5 Mauremys 4 Klebsiella Emys 1 Mauremys 5 Citrobacter Emys 2 Mauremys 3 Enterobacter Emys 2 Mauremys 3 Plesiomonas Emys 1 Mauremys 3	N/A
25	Hacioglu, N., Tosunoglu, M., 2014. Determination of antimicrobial and heavy metal resistance profiles of some bacteria isolated from aquatic amphibian and reptile species. Environ Monit Assess. https://doi.org/10.1007/s10661-013-3385-y	2014	TUR	Months: April - June Years: 2012	Aeromonas sp. Plesiomonas sp. Vibrio sp. Citrobacter sp. Enterobacter sp. Escherichia sp. Klebsiella sp. Edwardsiella sp. Hafnia sp. Proteus sp. Providencia sp. Pseudomonas sp.	Bacteria	Oral and cloacal swabs	Culture; Biochemical test	Emys orbicularis; Mauremys rivulata; Natrix natrix	Pond turtles; Snakes	40 (30 Emys orbicularis; 5 M. rivulata; 5 N. natrix)	E. orbicularis (tot. 49 isolates): A. hydrophila 10/49 (20.4%); A. caviae 7/49 (14.3%); Vibrio sp. 3/49 (6.1%); P. shigelloides 3/49 (6.1%); P. aeruginosa 4/49 (8.2%); K. pneumoniae 3/49 (6.1%); K. oxytoca 7/49 (14.3%); C. freundii 1/49 (2%); E. aerogenes 1/49 (2%); Providencia sp. 7/49 (14.3%); P. rettgeri 1/49 (2%); E. hashinae 1/49 (2%); H. alvei 1/49 (2%). M. rivulata (tot. 65 isolates): A. h…	Aeromonas Emys 11 Mauremys 3 Natrix 3 Plesiomonas Emys 2 Mauremys 3 Vibrio Emys 2 Mauremys 6 Natrix 1 Citrobacter Emys 1 Mauremys 4 Enterobacter Emys 1 Mauremys 4 Natrix 2 Escherichia Mauremys 8 Klebsiella Emys 6 Mauremys 5 Natrix 2 Edwardsiella Emys 1 Mauremys 4 Hafnia Emys 1 Proteus Mauremys 7 Natrix 1 Providencia Emys 5 Pseudomonas Emys 2	Only healthy animals were sampled
26	Haklová-Kočíková, B., Hižňanová, A., Majláth, I., Račka, K., Harris, D.J., Földvári, G., Tryjanowski, P., Kokošová, N., Malčeková, B., Majláthová, V., 2014. Morphological and molecular characterization of Karyolysus--a neglected but common parasite infecting some European lizards. Parasit Vectors. https://doi.org/10.1186/s13071-014-0555-x	2014	POL; HUN; ROU; SVK	Months: NA Years: 2004 - 2013	Karyolysus sp. (including K. lacazei and K. latus)	Apicomplexa	Blood samples	Microscopy; Molecular diagnostics	Lacerta agilis; Lacerta viridis; Lacerta trilineata; Zootoca vivipara; Podarcis muralis	Lizards	557 [74 L. agilis (33 Poland, 5 Romania, 36 Slovakia), 20 L. agilis exigua (Romania), 1 L. agilis erythronota (Romania), 344 L. viridis (76 Hungary, 3 Romania, 265 Slovakia), 1 L. viridis meridionalis (Romania), 10 L. trilineata dobrogica (Romania), 49 Zootoca vivipara (16 Poland, 2 Romania, 31 Slovakia), 58 Podarcis muralis (49 Slovakia, 9 Hungary)]	Microscopy: Total 116/520 (22.3%); L. agilis 5/70 (7.1%); L. viridis 65/345 (18.8%); L. trilineata 6/10 (60%); Z. vivipara 3/38 (7.9%); P. muralis 37/57 (64.9%). Molecular: Total 64/210 (30.5%); L. agilis 23/75 (30.7%); L. viridis 23/96 (24%); L. trilineata 5/10 (50%); Z. vivipara 3/12 (25%); P. muralis 10/17 (58.8%).	Karyolysus Lacerta 76 Zootoca 3 Podarcis 37	N/A
27	Harris, D.J., Damas-Moreira, I., Velo-Anton, G., Cordero-Rivera, A., Perera, A., 2022. Blood parasite diversity (Apicomplexa: Haemogregarinidae) within the western populations of the European pond turtle Emys orbicularis. Systematic parasitology 99, 367–373. https://doi.org/10.1007/s11230-022-10033-9	2022	ESP; PRT	Months: NA Years: 2004 - 2015	Haemogregarina stepanowi Haemogregarina sp.	Apicomplexa	Blood samples	Molecular diagnostics	Emys orbicularis	pond turtles	209	20/209 (9.6%) (Spain: 10 Ourense, 6 Madrid, 2 Menorca Island, 1 Ciudad Real; Portugal: 1 Bobadela)	Haemogregarina Emys 20	N/A
28	Harris, D.J., Maia, J.P., Perera, A., 2012. Molecular survey of Apicomplexa in Podarcis wall lizards detects Hepatozoon, Sarcocystis, and Eimeria species. J Parasitol. https://doi.org/10.1645/JP-GE-2908.1	2012	ESP; PRT	Months: April; June; September Years: 2008; 2009; 2010	Hepatozoon sp. Sarcocystis sp. Eimeria sp.	Apicomplexa	Tissue samples (tail tips)	Molecular diagnostics	Podarcis hispanicus; Podarcis lilfordi	Lizards	44 (15 Podarcis hispanicus from Beja - Portugal, 19 Podarcis hispanicus from Alba de Tormes - Spain, 10 Podarcis lilfordi from Cabrera Island - Spain)	P. hispanicus (Portugal): Eimeria sp. 1/15 (6.7%). P. hispanicus (Spain): Hepatozoon sp. 17/19 (89.5%). P. lilfordi: Hepatozoon sp. 7/10 (70%); Sarcocystis sp. 8/10 (80%).	Hepatozoon Podarcis 24 Sarcocystis Podarcis 8 Eimeria Podarcis 1	N/A
29	Herrera-León, S., Saco, M., Martínez Silvestre, A., Silveira, L., Echeita, A., Usera, M.A., 2005. Molecular characterization of a new serovar of Salmonella bongori 13,22:z39:- isolated from a lizard. Res Microbiol 156, 597–602. https://doi.org/10.1016/j.resmic.2005.01.006	2005	ESP	Months: NA Years: NA	Salmonella bongori (V)	Bacteria	NA	Culture; Molecular diagnostics; Serology	Gallotia simonyi	Lizards	1	2024-01-01	Salmonella Gallotia 1	0 (the lizard was healthy)
30	Hidalgo-Vila, J., Diaz-Paniagua, C., de Frutos-Escobar, C., Jimenez-Martinez, C., Perez-Santigosa, N., 2007. Salmonella in free living terrestrial and aquatic turtles. Veterinary microbiology 119, 311–315. https://doi.org/10.1016/j.vetmic.2006.08.012	2007	ESP	Months: spring - early summer Years: 2003 - 2004	Salmonella enterica subsp. enterica (I) Salmonella enterica subsp. salamae (II)	Bacteria	faecal samples	Culture; Biochemical test; Serology	Emys orbicularis; Mauremys leprosa; Testudo graeca	Pond turtles; Tortoises	92 (16 Testudo graeca, 26 Emys orbicularis, 50 Mauremys leprosa)	No more than one serotype was isolated from individual animals. Total 26/92 (28.3%). T. graeca: total 16/16 (100%); subsp. I 10/16 (62.5%); subsp. II 6/16 (37.5%). E. orbicularis: total 4/26 (15.4%); subsp. I 3/26 (11.5%); subsp. II 1/26 (3.8%). M. leprosa: total 6/50 (12%); subsp. I 4/50 (8%); subsp. II 2/50 (4%).	Salmonella Testudo 16 Emys 4 Mauremys 6	N/A
31	Hidalgo-Vila, J., Díaz-Paniagua, C., Pérez-Santigosa, N., de Frutos-Escobar, C., Herrero-Herrero, A., 2008. Salmonella in free-living exotic and native turtles and in pet exotic turtles from SW Spain. Res Vet Sci 85, 449–52. https://doi.org/10.1016/j.rvsc.2008.01.011	2008	ESP	Months: NA Years: 2003 - 2004	Salmonella enterica subsp. enterica (I) Salmonella enterica subsp. salamae (II)	Bacteria	cloacal samples	Culture; Biochemical test; Serology	Mauremys leprosa; Trachemys scripta	Pond turtles	154 (63 Mauremys leprosa, 91 Trachemys scripta	No more than one serotype was isolated per individual. Total: 10/154 (6.5%). M. leprosa: total 5/63 (7.9%); subsp. I 4/63 (6.3%); subsp. II 1/63 (1.6%). T. scripta: total 5/91 (5.5%); subsp. I 4/91 (4.4%); subsp. II 1/91 (1%).	Salmonella Mauremys 5 Trachemys 5	N/A
32	Hidalgo-Vila, J., Martinez-Silvestre, A., Perez-Santigosa, N., Leon-Vizcaino, L., Diaz-Paniagua, C., 2020. High prevalence of diseases in two invasive populations of red-eared sliders (Trachemys scripta elegans) in southwestern Spain. Amphibia-Reptilia 41, 509–518. https://doi.org/10.1163/15685381-bja10021	2020	ESP	Months: NA Years: 2003 - 2004	Herpesvirus (referred as Chelonian herpesvirus) Mycoplasmopsis agassizii Mycoplasma/Mycoplasmopsis sp. Aeromonas hydrophila Bordetella bronchiseptica Bordetella sp. Citrobacter koseri Edwardsiella magna Enterobacter aglomerans Erwinia sp. Hafnia alvei Klebsiella pneumoniae Pasteurella testudinis Plesiomonas sp. Proteus vulgaris Salmonella sp. Stenotrophomonas maltophilia Yersinia enterocolitica Y…	Bacteria; Virus	blood samples; tissue sections from digestive tracts, hearts, livers, spleens, pancreas, lungs, and kidneys	Microscopy; Culture; Molecular diagnostics	Mauremys leprosa; Trachemys scripta	Pond turtles	55 (11 M. leprosa from Portil, 44 T. s. elegans [30 from Acebuche,14 from Portil])	T. scripta: total 35/44 (79.5%); Herpesvirus 5/44 (11.4%); M. agassizii 3/44 (6.8%); Mycoplasma/Mycoplasmopsis sp. 2/44 (4.5%); A. hydrophila 7/44 (15.9%); B. bronchiseptica 1/44 (2.3%); Bordetella sp. 2/44 (4.5%); C. koseri 2/44 (4.5%); E. magna 3/44 (6.8%); E. aglomerans 1/44 (2.3%); Erwinia sp. 1/44 (2.3%); H. alvei 5/44 (11.6%); K. pneumoniae 1/44 (2.3%); P. testudinis 7/44 (15.9%); Plesiomon…	Herpesviridae Mauremys 2 Trachemys 5 Mycoplasma Trachemys 5 Aeromonas Trachemys 7 Bordetella Trachemys 2 Citrobacter Trachemys 2 Edwardsiella Trachemys 3 Enterobacter Trachemys 1 Erwinia Trachemys 1 Hafnia Trachemys 5 Klebsiella Trachemys 1 Pasteurella Mauremys 5 Trachemys 7 Plesiomonas Trachemys 2 Proteus Trachemys 1 Salmonella Trachemys 3 Stenotrophomonas Trachemys 1 Yersinia Trachemys 1	All turtles had a healthy external appearence, with no external signs of disease; nevertheless, at necroscopy hepatic lipidosis, liver enlargement, liver discoloration (pale brown color), and other clinical signs of pathology were observed in most of the red-eared sliders. Chronic nephritis and pulmonary/pancreatic disease were also observed.
33	Horvath, G., Martin, J., Lopez, P., Garamszegi, L.Z., Bertok, P., Herczeg, G., 2016. Blood Parasite Infection Intensity Covaries with Risk-Taking Personality in Male Carpetan Rock Lizards (Iberolacerta cyreni). Ethology 122, 355–363. https://doi.org/10.1111/eth.12475	2016	ESP	Months: June Years: 2013	Adeleorina	Apicomplexa	blood samples	Microscopy	Iberolacerta cyreni	Lizards	24	24/24 (100%)	Adeleorina Iberolacerta 24	N/A
34	Kar, S., Rodriguez, S.E., Akyildiz, G., Cajimat, M.N.B., Bircan, R., Mears, M.C., Bente, D.A., Keles, A.G., 2020. Crimean-Congo hemorrhagic fever virus in tortoises and Hyalomma aegyptium ticks in East Thrace, Turkey: potential of a cryptic transmission cycle. Parasit Vectors. https://doi.org/10.1186/s13071-020-04074-6	2020	TUR	Months: spring; summer Years: 2016 - 2018	Crimean-Congo hemorrhagic fever virus (CCHFV)	Virus	blood samples	Molecular diagnostics	Testudo graeca; Testudo hermanni	Tortoises	Total 21 T. graeca 19 T. hermanni 2	Total 2/21 (9.52%); T. graeca 1/19 (5.3%) T. hermanni 1/2 (50%)	Nairoviridae Testudo 2	N/A
35	Kocikova, B., Majlath, I., Majlathova, V., 2018. The Occurrence of Protozoan Parasites (Schellackia sp Reichenow, 1919, Tritrichomonas sp Kofoid, 1920, and Proteromonas sp Kunstler, 1883) in Lacertid Lizards from Selected Localities in Europe. Comparative Parasitology 85, 48–57. https://doi.org/10.1654/1525-2647-85.1.48	2018	POL; ROU; SVK	Months: NA Years: 2004 - 2013	Karyolysus lacazei Schellackia sp. Tritrichomonas sp. Proteromonas sp.	Apicomplexa; Other eukaryotes	blood samples	Microscopy; Molecular diagnostics	Lacerta agilis; Lacerta viridis	Lizards	Total 570 L. viridis 345 L. agilis 225	Tritrichomas sp. (total): Microscopy 1 (L. agilis)/545 (0.1%) Proteromonas sp. (total): Microscopy 1 (L. agilis)/545 (0.1%); PCR 1(L. agils exigua)/171 (0.6%). Schellackia sp. (total): Microscopy 2 (L. viridis)/545 (0.3%); PCR 2(L. agils erythronota; L. viridis)/171 (1.2%). Karyolysus lacazei sp. (total): Microscopy 1(L. agilis)/545 (0.1%).	Karyolysus Lacerta 1 Schellackia Lacerta 2 Tritrichomonas Lacerta 1 Proteromonas Lacerta 2	N/A
36	Kočíková, B., Majláth, I., Víchová, B., Maliničová, L., Pristaš, P., Connors, V.A., Majláthová, V., 2018. Candidatus Cryptoplasma Associated with Green Lizards and Ixodes ricinus Ticks, Slovakia, 2004-2011. Emerg Infect Dis 24, 2348–2351. https://doi.org/10.3201/eid2412.161958	2018	SVK	Months: NA Years: 2004 - 2011	Anaplasmataceae [Candidatus Cryptoplasma sp. REP (reptile)]	Bacteria	blood samples	Molecular diagnostics	Lacerta viridis	Lizards	40	36/40 (90%)	Cryptoplasma Lacerta 36	N/A
37	Kopena, R., Lopez, P., Majlathova, V., Martin, J., 2020. Sexually dichromatic coloration of female Iberian green lizards correlates with health state and reproductive investment. Behavioral Ecology And Sociobiology 74. https://doi.org/10.1007/s00265-020-02915-z	2020	ESP	Months: June Years: 2012	Adeleorina Borrelia burgdorferi sensu latu	Apicomplexa; Bacteria	blood samples; tissue samples (collar scale samples)	Microscopy; Molecular diagnostics	Lacerta schreiberi	Lizards	21	Individuals ND. Declared 80% prevalence for Adeleorina and 60% for B. burgdorferi.	Adeleorina Lacerta 17 Borrelia Lacerta 13	Females with more hemoparasites had less intense UV/blue throats and less carotenoid-dependent yellow chests. Female L. schreiberi lizards infected by B. burgdorferi s. l. had higher carotenoid content in the chest skin
38	Kopena, R., Martin, J., Lopez, P., Majlath, I., Majlathova, V., 2021. Lack of evidence of vertical transmission of Karyolysus blood parasites in Iberian green lizards (Lacerta schreiberi). International Journal For Parasitology-Parasites And Wildlife. https://doi.org/10.1016/j.ijppaw.2021.08.008	2021	ESP	Months: NA Years: 2012	Karyolysus lacazei	Apicomplexa	blood samples; tissue samples (tail)	Microscopy; Molecular diagnostics	Lacerta schreiberi	Lizards	21	15/21 (71%)	Karyolysus Lacerta 15	N/A
39	Krautwald-Junghanns, M.E., Stenkat, J., Szabo, I., Ortlieb, F., Blindow, I., Neul, A.K., Pees, M., Schmidt, V., 2013. Characterization of Salmonella isolated from captive and free-living snakes in Germany. Berliner Und Munchener Tierarztliche Wochenschrift 126, 209–215.	2013	DEU	Months: April - October Years: 2011	Salmonella enterica subsp. diarizonae (IIIb)	Bacteria	cloacal swabs	Culture; Biochemical test; Serology	Vipera berus	Snakes	85	6/85 (7.1%)	Salmonella Vipera 6	0 (all snakes were clinically healthy)
40	La Tela, I., Peruzy, M.F., D’Alessio, N., Di Nocera, F., Casalinuovo, F., Carullo, M.R., Cardinale, D., Cristiano, D., Capuano, F., 2021. Serotyping and Evaluation of Antimicrobial Resistance of Salmonella Strains Detected in Wildlife and Natural Environments in Southern Italy. Antibiotics (Basel) 10. https://doi.org/10.3390/antibiotics10040353	2021	ITA	Months: NA Years: 2014 - 2019	Salmonella enterica sspp.	Bacteria	Dead animals presented to the Istituto Zooproﬁlattico del Mezzogiorno, waters from environmental monitoring	Culture; Biochemical test; Serology	Testudo spp.; unspecified species	Lizards; Snakes; Tortoises	snakes (2), lizard (1) Testudo spp (1) unspeciﬁed species (4)	8/8: S.e.enterica 3, S.e.diarizonae 1, S.e.salamae 2, S.e.arizonae 1, S.e.houtenae 1)		N/A
41	Lazic, M.M., Carretero, M.A., Mihailov-Krstev, T., Lazarevic-Macanovic, M., Krstic, N., Crnobrnja-Isailovic, J., 2012. Incidence patterns of ectodermic lesions in wild populations of Common Wall Lizard (Podarcis muralis). Amphibia-Reptilia 33, 327–336. https://doi.org/10.1163/15685381-00002835	2012	SRB	Months: April - June Years: 2011	Staphylococcus epidermidis Alternaria sp.	Bacteria; Fungi	Swabs from cutaneous lesions	Culture; Microscopy; ND diagnostic method	Podarcis muralis	Lizards	6 sampled for pathogens	ND/6	Staphylococcus Podarcis 1 Alternaria Podarcis 1	No (lesions not due to pathogens)
42	Lecis, R., Paglietti, B., Rubino, S., Are, B.M., Muzzeddu, M., Berlinguer, F., Cheesa, B., Pittau, M., Alberti, A., 2011. Detection and Characterization of Mycoplasma spp. and Salmonella spp. in Free-living European Tortoises (Testudo hermanni, Testudo graeca, and Testudo marginata). Journal Of Wildlife Diseases 47, 717–724. https://doi.org/10.7589/0090-3558-47.3.717	2011	ITA	Months: July - June Years: 2009 - 2010	Mycoplasma/Mycoplasmopsis spp. (maximim identity with Mycoplasmopsis agassizii) Salmonella enterica subsp. enterica (I)	Bacteria	Oral and cloacal swabs	Molecular diagnostics; Culture; Biochemical test; Serology	Testudo graeca Testudo hermanni Testudo marginata	Tortoises	22 Testudo marginata, 4 Testudo graeca, 4 Testudo hermanni	Total: Mycoplasma/Mycoplasmopsis 11/30 (36.7%); S. enterica 3/30 (10%). T. marginata: Mycoplasma/Mycoplasmopsis 7/22 (31.8%); S. enterica 1/22 (4.5% - serotype Abony). T. hermanni: Mycoplasma/Mycoplasmopsis 1/4. T. graeca: Mycoplasma/Mycoplasmopsis 3/4; S. enterica 2/4 (serotypes Postdam, Granlo).	Mycoplasma Testudo 11 Salmonella Testudo 3	Three animals with Mycoplasma/Mycoplasmopsis positivity showed signs of upper respiratory tract disease (URTD), in particular nasal discharge, conjunctivitis and ocular edema.
43	Literak, I., Robesova, B., Majlathova, V., Majlath, I., Kulich, P., Fabian, P., Roubalova, E., 2010. Herpesvirus-associated papillomatosis in a green lizard. J Wildl Dis. https://doi.org/10.7589/0090-3558-46.1.257	2010	HUN	Months: summer Years: 2007	Herpesvirus sp.	Virus	Skin samples	Molecular diagnostics; Microscopy	Lacerta viridis	Lizards	50	2/50 (4%)	Herpesviridae Lacerta 2	Squamous epithelial papillomas (2 animals)
44	Lukac, M., Tomic, D.H., Mandac, Z., Mihokovic, S., Prukner-Radovcic, E., 2017. Oral and cloacal aerobic bacterial and fungal flora of free-living four-lined snakes (Elaphe quatuorlineata) from Croatia. Veterinarski Arhiv 87, 351–361.	2017	HRV	Months: May - June Years: 2013	Aeromonas hydrophila Aeromonas salmonicida Bacillus cereus Bacillus sp. Escherichia coli Micrococcus luteus Proteus mirabilis Proteus sp. Pseudomonas fluorescens Serratia marcescens Stenotrophomonas maltophilia Staphylococcus sp. Aspergillus flavus Aspergillus niger Candida albicans Cladosporium sp. Mucor sp. Rhodotorula rubra	Bacteria; Fungi	Oral and cloacal swabs	Molecular diagnostics; Microscopy; Culture; Biochemical test	Elaphe quatuorlineata	Snakes	20	Oral Cavity: A. hydrophila 1/20 (5%); A. salmonicida 5/20 (25%); E. coli 1/20 (5%); P. mirabilis 1/20 (5%); P. fluorescens 5/20 (25%); S. marcescens 2/20 (10%); S. maltophilia 4/20 (20%); M. luteus 1/20 (5%); B. cereus 2/20 (10%); Bacillus sp. 5/20 (25%); Staphylococcus sp. 6/20 (30%); C. albicans 3/20 (15%); Cladosporium sp. 7/20 (35%); Mucor sp. 5/20 (25%). Cloaca: A. hydrophila 4/20 (20%); E. …	Aeromonas Elaphe 6 Bacillus Elaphe 7 Escherichia Elaphe 11 Micrococcus Elaphe 1 Proteus Elaphe 10 Pseudomonas Elaphe 5 Serratia Elaphe 2 Stenotrophomonas Elaphe 4 Staphylococcus Elaphe 6 Aspergillus Elaphe 2 Candida Elaphe 3 Cladosporium Elaphe 7 Mucor Elaphe 5 Rhodotorula Elaphe 2	N/A
45	Maia, J., Gomez-Diaz, E., Harris, D.J., 2012. Apicomplexa primers amplify Proteromonas (Stramenopiles, Slopalinida, Proteromonadidae) in tissue and blood samples from lizards. Acta Parasitologica. https://doi.org/10.2478/s11686-012-0048-z	2012	ESP	Months: NA Years: NA	Proteromonas spp. (putative P. lacertae)	Other eukaryotes	Tail tissue and blood drop	Molecular diagnostics	Acanthodactylus erythrurus	Lizards	ND	1/ND	Proteromonas Acanthodactylus 1	N/A
46	Maia, J.P., Harris, D.J., Carranza, S., Gómez-Díaz, E., 2014. A Comparison of Multiple Methods for Estimating Parasitemia of Hemogregarine Hemoparasites (Apicomplexa: Adeleorina) and Its Application for Studying Infection in Natural Populations. PLoS ONE 9, e95010. https://doi.org/10.1371/journal.pone.0095010	2014	PRT	Months: July Years: 2011	Hepatozoon Eimeriorina (Schellackia and Lankesterella)	Apicomplexa	Tissue samples (tail tips); blood samples	Microscopy; Molecular diagnostics	Podarcis bocagei Podarcis hispanicus	Lizards	87 (51 P. bocagei; 36 P. hispanica)	P. bocagei: Hepatozoon sp. 37/51 (72.5%); Eimeriorina 3/51 (5.9%). P. hispanica: Hepatozoon sp. 32/36 (88.9%); Eimeriorina 2/36 (5.5%).	Hepatozoon Podarcis 69 Schellackia Podarcis 4 Lankesterella Podarcis 1	N/A
47	Maia, J.P., Perera, A., Harris, D.J., 2012. Molecular survey and microscopic examination of Hepatozoon Miller, 1908 (Apicomplexa: Adeleorina) in lacertid lizards from the western Mediterranean. Folia Parasitol (Praha) 59, 241–8. https://doi.org/10.14411/fp.2012.033	2012	PRT; ESP	Months: NA; June; September Years: NA; 2009; 2010	Hepatozoon spp.	Apicomplexa	Blood smears and tissue samples	Molecular diagnostics; Microscopy	Algyroides marchi; Podarcis bocagei; Podarcis hispanicus; Podarcis lilfordi	Lizards	Algyroides marchi (66), Podarcis bocagei (38), Podarcis hispanica (19), Podarcis lilfordi (10)	A. marchi 29/66 (43.9%); P. bocagei 22/38 (57.9%); P. hispanica 19/19 (100%); P. lilfordi 7/10 (70%).	Hepatozoon Algyroides 29 Podarcis 48	N/A
48	Majláthová, V., Majláth, I., Derdáková, M., Víchová, B., Pet’ko, B., 2006. Borrelia lusitaniae and green lizards (Lacerta viridis), Karst Region, Slovakia. Emerg Infect Dis 12, 1895–901. https://doi.org/10.3201/eid1212.060784	2006	SVK	Months: May - September Years: 2004 - 2005	Borrelia burgdorferi s.l. (B. lusitaniae, B. afzelii)	Bacteria	Skin samples	Molecular diagnostics	Lacerta viridis	Lizards	102	Total 19/102: B. lusitaniae 18/102 (18.6%) B. afzelii 1/102 (0.98%).	Borrelia Lacerta 19	N/A
49	Majlathova, V., Majlath, I., Haklova, B., Hromada, M., Ekner, A., Antczak, M., Tryjanowski, P., 2010. Blood parasites in two co-existing species of lizards (Zootoca vivipara and Lacerta agilis). Parasitology Research. https://doi.org/10.1007/s00436-010-1981-0	2010	POL	Months: April Years: 2006; 2007; 2008	Adeleorina	Apicomplexa	Blood samples	Microscopy	Lacerta viridis; Zootoca vivipara	Lizards	Total 218: Lacerta viridis (130); Zootoca vivipara (88)	Total: 64/128 (29.3%). L. viridis: 29/130 (22.3%); Z. vivipara 35/88 (39.8%)	Adeleorina Lacerta 29 Zootoca 35	N/A
50	Majlathova, V., Majlath, I., Hromada, M., Tryjanowski, P., Bona, M., Antczak, M., Vichova, B., Dzimko, S., Mihalca, A., Pet’ko, B., 2008. The role of the sand lizard (Lacerta agilis) in the transmission cycle of Borrelia burgdorferi sensu lato. International Journal Of Medical Microbiology. https://doi.org/10.1016/j.ijmm.2008.03.005	2008	ROU; SVK	Months; May; July Years: 2006	Borrelia burgdorferi s.l. (B. lusitaniae, B. afzelii, B. garinii, and B. valaisiana)	Bacteria	Skin biopsy specimens	Molecular diagnostics	Lacerta agilis	Lizards	Total 39: 28 Romania, 11 Slovakia	21/39 (53.8%)	Borrelia Lacerta 21	N/A
51	Maričić, M., Danon, G., Faria, J.F., Harris, D.J., 2023. Molecular Screening of Haemogregarine Hemoparasites (Apicomplexa: Adeleorina: Haemogregarinidae) in Populations of Native and Introduced Pond Turtles in Eastern Europe. Microorganisms 11, 1063. https://doi.org/10.3390/microorganisms11041063	2023	SRB; MKD	Months: April - August Years: 2021	Haemogregarina	Apicomplexa	Blood samples	Molecular diagnostics	Emys orbicularis; Mauremys rivulata; Trachemys scripta	Pond turtles	Total 130: E. orbicularis (117); M. rivulata (9); T. scripta (4).	Total 34/130 (26.1%): E. orbicularis 24/117 (20.5%); M. rivulata 8/9; T. scripta 2/4.	Haemogregarina Emys 24 Mauremys 8 Trachemys 2	N/A
52	Marin, C., Ingresa-Capaccioni, S., Gonzalez-Bodi, S., Marco-Jimenez, F., Vega, S., 2013. Free-Living Turtles Are a Reservoir for Salmonella but Not for Campylobacter. Plos One. https://doi.org/10.1371/journal.pone.0072350	2013	ESP	Months: July - October Years: 2012	Salmonella enterica subsp. enterica (I) Salmonella enterica subsp. salamae (II) Salmonella enterica subsp. diarizonae (IIIb) Salmonella enterica subsp. houtenae (IV)	Bacteria	Cloacal swabs, intestinal content and water from Turtle containers	Culture; Biochemical test; Serology	Emys orbicularis; Trachemys scripta	Pond turtles	Emys orbicularis (83), Trachemys scripta elegans (117)	Number of positive animals ND. It is stated "Independently of the species of turtle analysed, 11.0±2.3% of the turtles tested positive".		N/A
53	Marini, D., Di Nicola, M.R., Crocchianti, V., Notomista, T., Iversen, D., Coppari, L., Di Criscio, M., Brouard, V., Dorne, J.-L.C.M., Rüegg, J., Marenzoni, M.L., 2023. Pilot survey reveals ophidiomycosis in dice snakes Natrix tessellata from Lake Garda, Italy. Vet Res Commun 47, 1707–1719. https://doi.org/10.1007/s11259-023-10129-7	2023	ITA	Months: March Years: 2021	Ophidiomyces ophidiicola Cladosporium sp.	Fungi	Tissue samples (skin lesions); skin swabs	Microscopy; Molecular diagnostics	Natrix tessellata	Snakes	4	O. ophidiicola: 4/4; Cladosporium sp.1/4.	Ophidiomyces Natrix 4 Cladosporium Natrix 1	3 out of 4 N. tassellata with clinical signs such ad discolouration, displaced scales, skin ulcerations, crusts, inflammation and intralesional hyphae. Two of them showed presence of arthroconidial tufts and solitary cylindrical arthrospores.
54	Martin, J., Civantos, E., Amo, L., Lopez, P., 2007. Chemical ornaments of male lizards Psammodromus algirus may reveal their parasite load and health state to females. Behavioral Ecology And Sociobiology 62, 173–179. https://doi.org/10.1007/s00265-007-0451-x	2007	ESP	Months: May Years: NA	Adeleorina	Apicomplexa	Blood samples	Molecular diagnostics; Microscopy	Psammodromus algirus	Lizards	37	NA	Adeleorina Psammodromus 1	High parasite load was related to lower immunocompetence and it affected chemical signature by femoral glands.
55	Martinez, R., Sanchez, S., Alonso, J.M., Herrera-Leon, S., Rey, J., Echeita, M.A., Moran, J.M., Garcia-Sanchez, A., 2011. Salmonella Spp. and Shiga Toxin-Producing Escherichia coli Prevalence in an Ocellated Lizard (Timon lepidus) Research Center in Spain. Foodborne Pathogens And Disease 8, 1309–1311. https://doi.org/10.1089/fpd.2011.0885	2011	ESP	Months: September Years: 2009	Salmonella enterica subsp. enterica (I) Salmonella enterica subsp. salamae (II) Escherichia coli	Bacteria	Feces samples	Molecular diagnostics; Culture, Biochemical test; Serology	Timon lepidus	Lizards	20 fecal samples (random from 85 animals)	Salmonella 12/20 (60%) E. coli: ND	Salmonella Timon 12	"Apparently healthy"
56	Martinez-Rios, M., Martin-Torrijos, L., Dieguez-Uribeondo, J., 2022. The invasive alien red-eared slider turtle, Trachemys scripta, as a carrier of STEF-disease pathogens. Fungal Biology 126, 113–121. https://doi.org/10.1016/j.funbio.2021.11.003	2022	ESP	Months: May - July Years: 2017	Fusarium solani species complex (including F. falciforme and F. keratoplasticum)	Fungi	Eggs	Molecular diagnostics; Culture	Trachemys scripta	Pond turtles	188 eggs	104 axenic cultures: 21 Fusarium solani species complex isolates, 83 isolates belonging to other Fusarium sp.	Fusarium Trachemys 104	7 of 14 FSSC positive eggs showed clinical signs of Sea turtle egg fusariosis (STEF)
57	Marzal, A., Ibáñez, A., González-Blázquez, M., López, P., Martín, J., 2017. Prevalence and genetic diversity of blood parasite mixed infections in Spanish terrapins, Mauremys leprosa. Parasitology. https://doi.org/10.1017/S0031182017000889	2017	ESP	Months: spring Years: 2011; 2012	Hepatozoon spp.	Apicomplexa	Blood samples	Molecular diagnostics	Mauremys leprosa	Pond turtles	140	65/140 (46.4%)	Hepatozoon Mauremys 65	Blood parasites mixed infections lead to significantly higher immune response and lower values of haematocrit compared to uninfected or single infected status.
58	Matuschka, F.R., 1986. Caryospora-Telescopis Sp-N (Apicomplexa, Eimeriidae) From The Cat Snake, Telescopus-Fallax (Serpentes, Colubridae), And Caryospora Spec From The West Caucasian Viper, Vipera-Kaznakovi (Serpentes, Viperidae). Archiv Fur Protistenkunde. https://doi.org/10.1016/S0003-9365(86)80011-2	1986	GRC	Months: NA Years: NA	Caryospora spp.	Apicomplexa	Feces samples	Microscopy	Telescopus fallax	Snakes	1	2024-01-01	Caryospora Telescopus 1	N/A
59	Megía-Palma, R., Martínez, J., Cuervo, J.J., Belliure, J., Jiménez-Robles, O., Gomes, V., Cabido, C., Pausas, J.G., Fitze, P.S., Martín, J., Merino, S., 2018. Molecular evidence for host-parasite co-speciation between lizards and Schellackia parasites. Int J Parasitol. https://doi.org/10.1016/j.ijpara.2018.03.003	2018	ESP	Months: N/A Years: 2011 - 2014	Schellackia spp.	Apicomplexa	Blood samples	Molecular diagnostics; Microscopy	Iberolacerta aranica; Iberolacerta aurelioi; Iberolacerta cyreni; Iberolacerta monticola; Lacerta schreiberi; Podarcis bocagei; Podarcis guadarramae; Podarcis liolepis; Podarcis muralis; Podarcis vaucheri; Podarcis virescens; Psammodromus algirus, Timon lepidus; Zootoca vivipara	Lizards	Iberolacerta aranica (18), Iberolacerta aurelioi (20), Iberolacerta cyreni (157), Iberolacerta monticola (65), Lacerta schreiberi (105), Podarcis bocagei (11), Podarcis guadarramae (59), Podarcis liolepis (4), Podarcis muralis (130), Podarcis vaucheri (10), Podarcis virescens (8), Psammodromus algirus (83), Timon lepidus (13), Zootoca vivipara (82)	15/18 lizard host species were positive to Schellackia. Iberolacerta aranica 11/18 (61%) Iberolacerta aurelioi 1/20 (5%) Iberolacerta cyreni 2/157 (1.2% - microscopy; 0% PCR) Iberolacerta monticola 49/65 (75.3%) Lacerta schreiberi 39/105 (36.7%) Podarcis bocagei 3/11 (27.2%) Podarcis guadarramae 19/59 (32.7%) Podarcis liolepis 2/4 Podarcis muralis 52/130 (40%) Podarcis vaucheri 9/10 (90%) Podarci…	Schellackia Iberolacerta 63 Lacerta 39 Podarcis 90 Psammodromus 23 Timon 5 Zootoca 24	N/A
60	Megía-Palma, R., Martínez, J., Fitze, P.S., Cuervo, J.J., Belliure, J., Jiménez-Robles, O., Cabido, C., Martín, J., Merino, S., 2023. Genetic diversity, phylogenetic position, and co-phylogenetic relationships of Karyolysus, a common blood parasite of lizards in the western Mediterranean. International Journal for Parasitology 53, 185–196. https://doi.org/10.1016/j.ijpara.2022.12.006	2023	ESP	Months: NA Years: 2011 - 2014	Karyolysus sp.	Apicomplexa	Blood samples	Molecular diagnostics; Microscopy	Gallotia galloti; Iberolacerta aranica; Iberiolacerta aurelioi; Iberiolacerta bonnali; Iberiolacerta cyreni; Iberiolacerta monticola; Lacerta schreiberi; Psammodromus algirus; Psammodromus hispanicus; Timon lepidus; Zootoca vivipara	Lizards	378	Total 143/378 (37.8%): G. galloti 11/11 (100%), I. (aranica, aurelioi, bonnali, cyreni, monticola) 78/114 (68.4%), L. schreiberi 5/26 (19.2%), P. (algirus e hispanicus) 35/117 (29.9%), T. lepidus 9/13 (69.2%), Z. vivipara 5/97 (5.1%).	Karyolysus Gallotia 11 Iberolacerta 78 Lacerta 5 Psammodromus 35 Timon 9 Zootoca 5	N/A
61	Megia-Palma, R., Martinez, J., Merino, S., 2016. A structural colour ornament correlates positively with parasite load and body condition in an insular lizard species. Science Of Nature 103. https://doi.org/10.1007/s00114-016-1378-8	2016	ESP	Months: March Years: 2014	Karyolysus sp.	Apicomplexa	Blood samples	Microscopy	Gallotia galloti	Lizards	40	39/40 (97%)	Karyolysus Gallotia 39	"in male G. galloti from La Palma, we found that parasite load was positively related to cheek chroma"
62	Megia-Palma, R., Martinez, J., Merino, S., 2014. Molecular characterization of haemococcidia genus Schellackia (Apicomplexa) reveals the polyphyletic origin of the family Lankesterellidae. Zoologica Scripta 43, 304–312. https://doi.org/10.1111/zsc.12050	2014	ESP	Months: NA Years: 2012 - 2013	Schellackia bolivari Lankesterella sp.	Apicomplexa	Blood samples	Molecular diagnostics; Microscopy	Acanthodactylus erythrurus	Lizards	10	5/10 (50%)	Lankesterella Acanthodactylus 5	N/A
63	Megia-Palma, R., Merino, S., Barrientos, R., 2022. Longitudinal effects of habitat quality, body condition, and parasites on colour patches of a multiornamented lizard. Behavioral Ecology And Sociobiology 76. https://doi.org/10.1007/s00265-022-03182-w	2022	ESP	Months: April - July Years: 2018; 2019	Schellackia spp. Karyolysus spp.	Apicomplexa	Blood samples	Microscopy	Psammodromus algirus	Lizards	120	Schellackia spp. 38/120 (31.7%), Karyolysus spp. 96/120 (80%)	Schellackia Psammodromus 38 Karyolysus Psammodromus 96	N/A
64	Meier, G., Notomista, T., Marini, D., Ferri, V., 2018. First case of snake fungal disease affecting a free-ranging Natrix natrix (Linnaeus, 1758) in Ticino Canton, Switzerland. Herpetology Notes 11, 885–891.	2018	CHE	Months: September Years: 2017	Ophidiomyces ophidiicola	Fungi	Tissue samples (crusts from ecdysis)	Molecular diagnostics	Natrix helvetica	Snakes	1	1	Ophidiomyces Natrix 1	emaciation, apparent dehydration (skin folds and corrugation), lethargy, and evident lesions of the integumentary system with multifocal distribution: humid, necrotic, and brownish crusts, scale discolouration, desquamations, and tumefactions
65	Mendoza-Roldan, J.A., Colella, V., Lia, R.P., Nguyen, V.L., Barros-Battesti, D.M., Iatta, R., Dantas-Torres, F., Otranto, D., 2019. Borrelia burgdorferi (sensu lato) in ectoparasites and reptiles in southern Italy. Parasit Vectors. https://doi.org/10.1186/s13071-019-3286-1	2019	ITA	Months: March - August Years: 2018	Borrelia lusitaniae (B. burgdorferi s.l.)	Bacteria	Blood samples	Molecular diagnostics	Podarcis siculus	Lizards	135	14/135 (10.4%)	Borrelia Podarcis 14	N/A
66	Mendoza-Roldan, J.A., Latrofa, M.S., Iatta, R., R, R.S.M., Panarese, R., Annoscia, G., Pombi, M., Zatelli, A., Beugnet, F., Otranto, D., 2021. Detection of Leishmania tarentolae in lizards, sand flies and dogs in southern Italy, where Leishmania infantum is endemic: hindrances and opportunities. Parasit Vectors. https://doi.org/10.1186/s13071-021-04973-2	2021	ITA	Months: NA Years: 2020	Leishmania tarentolae	Other eukaryotes	Blood samples, spleen, liver, skeletal muscle, lung, kidney, heart, intestine, fecal samples	Molecular diagnostics; Microscopy	Podarcis siculus	Lizards	28	10/28 (35.7%)	Leishmania Podarcis 10	"physically examined to assess their health status" ma non vedo dati a riguardo
67	Mendoza-Roldan, J.A., Latrofa, M.S., Tarallo, V.D., Manoj, R.R., Bezerra-Santos, M.A., Annoscia, G., Iatta, R., Otranto, D., 2022. Leishmania spp. in Squamata reptiles from the Mediterranean basin. Transbound Emerg Dis. https://doi.org/10.1111/tbed.14438	2022	ITA	Months: April Years: 2020; 2021	Leishmania tarentolae Leishmania infantum	Other eukaryotes	Blood samples, tissue samples	Molecular diagnostics; Microscopy	Hemidactylus turcicus; Podarcis filfolensis; Podarcis siculus; Tarentola mauritanica	Geckos; Lizards	228: H. turcicus (6), T. mauritanica (59), P. filfolensis (24), P. siculus (139)	H. turcicus: L.infantum 1/6 T. mauritanica: L. infantum 1/59 (16.9%), L. tarentolae 5/59 (8.5%) P. filfolensis: L. tarentolae 1/24 (4.2%) P. siculus: L. infantum 6/139 (4.3%), L. tarentolae 20/139 (14.4%)	Leishmania Hemidactylus 1 Podarcis 27 Tarentola 6	N/A
68	Mendoza-Roldan, J.A., Zatelli, A., Latrofa, M.S., Iatta, R., Bezerra-Santos, M.A., Annoscia, G., Gernone, F., Votýpka, J., Modrý, D., Tichá, L., Volf, P., Otranto, D., 2022. Leishmania (Sauroleishmania) tarentolae isolation and sympatric occurrence with Leishmania (Leishmania) infantum in geckoes, dogs and sand flies. PLoS Negl Trop Dis 16, e0010650. https://doi.org/10.1371/journal.pntd.0010650	2022	ITA	Months: May - November Years: 2021	Leishmania spp. (L. tarantolae, L. infantum) Trypanosoma sp.	Other eukaryotes	Blood samples	Molecular diagnostics; Microscopy	Tarentola mauritanica	Geckos	28	5/28 (17,9%): T. platydactyli 3/28 (10.7%), L. tarentolae 2/28 (7.1%), L. infantum 2/28 (7.1%)	Leishmania Tarentola 4 Trypanosoma Tarentola 3	N/A
69	Mengistu, T.S., Garcias, B., Castellanos, G., Seminati, C., Molina-López, R.A., Darwich, L., 2022. Occurrence of multidrug resistant Gram-negative bacteria and resistance genes in semi-aquatic wildlife - Trachemys scripta, Neovison vison and Lutra lutra - as sentinels of environmental health. Sci Total Environ. https://doi.org/10.1016/j.scitotenv.2022.154814	2022	ESP	Months: March - May Years: 2018 - 2021	Enterobacteriaceae (Escherichia coli most representaive) and non-Enterobacteriaceae (Pseudomonas fluorescens most representative)	Bacteria	Cloacal swab samples	Molecular diagnostics; Culture; Biochemical test	Trachemys scripta	Pond turtles	91	Nr. total isolates/T.scripta: 73/91 (80.2%) Escherichia coli 14/73 (19.2%) Morganella morganii 5/73 (6.8%) Citrobacter freundii 4/73 (5.5%) Citrobacter braakii 3/73 (4.1%) Hafnia alvei 3/73 (4.1%) Klebsiella oxytoca 3/73 (4.1%) Salmonella spp. 3/73 (4.1%) Klebsiella pneumoniae 2/73 (2.7%) Enterobacter cloacae 2/73 (2.7%) Enterobacter amnigenus 1/73 (1.4%) Proteus vulgaris 1/73 (1.4%) Rahnella aqu…	Escherichia Trachemys 14 Morganella Trachemys 5 Citrobacter Trachemys 7 Hafnia Trachemys 3 Klebsiella Trachemys 5 Salmonella Trachemys 3 Enterobacter Trachemys 3 Proteus Trachemys 1 Rahnella Trachemys 1 Serratia Trachemys 2 Shigella Trachemys 1 Pseudomonas Trachemys 15 Aeromonas Trachemys 8 Burkholderia Trachemys 4 Ralstonia Trachemys 1	NA
70	Merkeviciene, L., Butrimaite-Ambrozeviciene, C., Paskevicius, G., Pikuniene, A., Virgailis, M., Dailidaviciene, J., Dauksiene, A., Siugzdiniene, R., Ruzauskas, M., 2022. Serological Variety and Antimicrobial Resistance in Salmonella Isolated from Reptiles. Biology-Basel. https://doi.org/10.3390/biology11060836	2022	LTU	Months: NA Years: 2020 - 2021	Salmonella enterica subsp. enterica (I) Salmonella enterica ssp.	Bacteria	Faeces and cloacal swabs	Molecular diagnostics; Culture; Biochemical test; Serology	Coronella austriaca; Natrix natrix	Snakes	Coronella austriaca (4), Natrix natrix (13)	Total 4/17 (23.5%); C. austriaca 1/4, N. natrix 3/13 (23.1%)	Salmonella Coronella 1 Salmonella Natrix 3	No
71	Mihalca, A.D., Catoi, C., Cozma, V., Gherman, C., Ghira, I., 2003. Presence of Caryospora simplex leger, 1904 (Apicomplexa : Eimeriidae) in natural hybrids of Vipera ammodytes and Vipera berus (Serpentes : Viperidae) from Romania, in: Bulletin of the University of Agricultural Sciences and Veterinary Medicine, Vol 60: VETERINARY MEDICINE. pp. 264–267.	2003	ROU	Months: summer Years: 2002	Caryospora simplex	Apicomplexa	Faecal samples	Microscopy	Vipera ammodytes X Vipera berus (hybrid)	Snakes	3	3	Caryospora Vipera 3	After four weeks of captivity persistent anorexia, weight loss, dehydration, diarrhea; no intestinal lesions (n=3); one individual died.
72	Mihalca, A.D., Racka, K., Gherman, C., Ionescu, D.T., 2008. Prevalence and intensity of blood apicomplexan infections in reptiles from Romania. Parasitol Res 102, 1081–3. https://doi.org/10.1007/s00436-008-0912-9	2008	ROU	Months: NA Years: 2002 - 2006	Haemogregarina stepanovi Hemolivia mauritanica Karyolysus lacertae	Apicomplexa	Blood smears	Microscopy	Emys orbicularis; Lacerta agilis; Testudo graeca	Pond turtles; Lizards; Tortoises	Emys orbicularis (18), Lacerta agilis (28), Testudo graeca (45)	Total 73/91 (80.2%): H. stepanovi: E. orbicularis 18/18 (100%). H. mauritanica: T. graeca 38/45 (84.4%). K. lacertae: L. agilis 17/28 (60.7%).	Haemogregarina Emys 18 Hemolivia Testudo 38 Karyolysus Lacerta 17	No
73	Mitura, A., Niemczuk, K., Zareba, K., Zajac, M., Laroucau, K., Szymanska-Czerwinska, M., 2017. Free-living and captive turtles and tortoises as carriers of new Chlamydia spp. Plos One. https://doi.org/10.1371/journal.pone.0185407	2017	POL	Months: summer Years: 2015; 2016	Chlamydia sp. and Chlamydiaceae (microarray determination on two samples: Protochlamydia amoebophila, Protochlamydia naegleriophila)	Bacteria	Cloacal and pharyngeal swabs, tissue samples	Molecular diagnostics	Emys orbicularis; Trachemys scripta	Pond turtles	Trachemys scripta (63), Emys orbicularis (3 adults + pooled sample of all tissues from 19 hatchlings)(captives excluded)	T. scripta 13/63 (20.6%); E. orbicularis: pool from hatchlings 1/1	Chlamydia Trachemys 13 Emys 1	A positive specimen of T. scripta had poor body condition, severe conjunctivitis and accumulation of fibrin, along with Klebsiella spp. and Mycobacterium sp. detection.
74	Modrý, D., Koudela, B., Volf, J., Necas, P., Hudcovic, T., 1997. Vipera berus and V. ammodytes (Serpentes:Viperidae) represent new host for Caryospora simplex (Apicomplexa:Eimeriidae) in Europe. Folia Parasitol (Praha) 44, 99–102.	1997	CZE; BGR; GBR	Months: NA Years: 1994 - 1996	Caryospora simplex	Apicomplexa	Faecal samples	Microscopy; Inoculation	Vipera ammodytes; Vipera berus	Snakes	Vipera ammodytes montandoni (2), Vipera berus berus (35) (captives excluded)	V. ammodytes montandoni 1/2, V. berus berus 30/35 (85.7%)	Caryospora Vipera 31	N/A
75	Molina-Lopez, R.A., Vidal, A., Obon, E., Martin, M., Darwich, L., 2015. Multidrug-resistant Salmonella enterica Serovar Typhimurium Monophasic Variant 4,12:i:- Isolated from Asymptomatic Wildlife in a Catalonian Wildlife Rehabilitation Center, Spain. Journal Of Wildlife Diseases 51, 759–763. https://doi.org/10.7589/2015-01-019	2015	ESP	Months: Septemper - May Years: 2013 - 2014	Salmonella enterica subsp. enterica (I)	Bacteria	Cloacal swabs	Culture; Biochemical test; Serology	Trachemys scripta	Pond turtles	25	2/25 (8%)	Salmonella Trachemys 2	No
76	Molnár, O., Bajer, K., Mészáros, B., Török, J., Herczeg, G., 2013. Negative correlation between nuptial throat colour and blood parasite load in male European green lizards supports the Hamilton-Zuk hypothesis. Naturwissenschaften. https://doi.org/10.1007/s00114-013-1051-4	2013	NA	Months: mating season Years: 2010	Haemogregarinidae	Apicomplexa	Blood samples	Microscopy	Lacerta viridis	Lizards	24	23/24 (95.8%)	Haemogregarinidae Lacerta 23	"...haemogregarines do not directly decrease their L. viridis hosts’ body condition during the breeding season"
77	Musilová, L., Kybicová, K., Fialová, A., Richtrová, E., Kulma, M., 2022. First isolation of Borrelia lusitaniae DNA from green lizards (Lacerta viridis) and Ixodes ricinus ticks in the Czech Republic. Ticks Tick Borne Dis. https://doi.org/10.1016/j.ttbdis.2021.101887	2022	CZE	Months: April - October Years: 2020	Borrelia lusitaniae	Bacteria	Tail tissues	Molecular diagnostics	Lacerta viridis	Lizards	52	3/52 (5,8%)	Borrelia Lacerta 3	N/A
78	Norte, A.C., da Silva, A.A., Alves, J., da Silva, L.P., Nuncio, M.S., Escudero, R., Anda, P., Ramos, J.A., de Carvalho, I.L., 2015. The importance of lizards and small mammals as reservoirs for Borrelia lusitaniae in Portugal. Environmental Microbiology Reports. https://doi.org/10.1111/1758-2229.12218	2015	PRT	Months: March - June Years: 2013	Borrelia lusitaniae	Bacteria	Tail biopsies	Molecular diagnostics	Podarcis hispanicus	Lizards	27	1/27 (3.7%)	Borrelia Podarcis 1	NA (Positivity related to systemic infection)
79	Nowakiewicz, A., Ziółkowska, G., Zięba, P., Dziedzic, B.M., Gnat, S., Wójcik, M., Dziedzic, R., Kostruba, A., 2015. Aerobic bacterial microbiota isolated from the cloaca of the European pond turtle (Emys orbicularis) in Poland. J Wildl Dis. https://doi.org/10.7589/2013-07-157	2015	POL	Months: May - July Years: 2012	Salmonella Newport Salmonella Braenderup Salmonella Daytona Listeria monocytogenes Listeria grayi Yersinia ruckeri Yersinia enterocolitica Staphylococcus epidermidis Staphylococcus xylosus Staphylococcus sciuri Staphylococcus vitulinus Enterococcus casseliflavus Enterococcus faecium Enterococcus faecalis Enterococcus mundtii Enterococcus gallinarum Enterococcus caecorum Citrobacter braakii Citrob…	Bacteria	Cloacal swabs	Culture; Biochemical test; Molecular diagnostics; Serology	Emys orbicularis	Pond turtles	130 (96 juvenile + 34 adult)	Salmonella Newport 2/130 (1.5%) Salmonella Braenderup 1/130 (0.8%) Salmonella Daytona 1/130 (0.8%) Listeria monocytogenes 2/130 (1.5%) Listeria grayi 6/130 (4.6%) Yersinia ruckeri 2/130 (1.5%) Yersinia enterocolitica 2/130 (1.5%) Staphylococcus epidermidis 20/130 (15.4%) Staphylococcus xylosus 15/130 (11.5%) Staphylococcus sciuri 14/130 (10.8%) Staphylococcus vitulinus 1/130 (0.8%) Enterococcus c…	Salmonella Emys 2 Listeria Emys 6 Yersinia Emys 1 Staphylococcus Emys 20 Enterococcus Emys 98 Citrobacter Emys 18 Edwardsiella Emys 16 Enterobacter Emys 16 Hafnia Emys 11 Providencia Emys 19 Serratia Emys 5 Escherichia Emys 70 Klebsiella Emys 1 Proteus Emys 44 Aeromonas Emys 2 Vibrio Emys 1 Cellulomonas Emys 93	N/A
80	Oppliger, A., Celerier, M.L., Clobert, J., 1996. Physiological and behaviour changes in common lizards parasitized by haemogregarines. Parasitology. https://doi.org/10.1017/S003118200008149X	1996	FRA	Months: June Years: 1995	Adeleorina	Apicomplexa	Blood samples from toe-clipping	Microscopy	Zootoca vivipara	Lizards	144	44/144 (30.5%)	Adeleorina Zootoca 44	Respirometry evaluated in 15 parasitized and 15 negative: Parasitized animals had lower O2 consumption than negative. Parasitized lizards had a significantly higher percentage of immature red cells, parasitized lizards had a significantly lower haemoglobin. Parasitized lizards had a lower mean running speed than parasite-free lizards.
81	Origgi, F.C., Pisano, S.R.R., Glaizot, O., Hertwig, S.T., Schmitz, A., Ursenbacher, S., 2022. Ophiodimyces ophiodiicola, Etiologic Agent of Snake Fungal Disease, in Europe since Late 1950s. Emerg Infect Dis 28, 2064–2068. https://doi.org/10.3201/eid2810.220564	2022	CHE; ITA	Museum specimens (1959 - 2015)	Ophidiomyces ophiodiicola	Fungi	Skin samples	Molecular diagnostics; Microscopy	Natrix helvetica; Natrix maura; Natrix natrix; Natrix tessellata; Vipera aspis	Snakes	Total 20: Natrix helvetica (5), N. natrix (2), N. tessellata (13)	Total (PCR) 5/20 (25%): N. helvetica 3/5, N. natrix 1/2, N. tessellata 1/13 (7.7%).	Ophidiomyces Natrix 5	Gross and microscopic lesions consistent with dermatitis. 22 individuals with skin lesion, of which 14 presented fungal hyphae at microscopy. PCR positive characterized by presence of intralesional fungal hyphae and heterophilic granulomas and microabscesses
82	Parejo-Pulido, D., Mora-Rubio, C., Marzal, A., Magallanes, S., 2023. Molecular characterization of haemosporidian and haemogregarine diversity in southwestern Iberian amphibians and reptiles. Parasitol Res 122, 1139–1149. https://doi.org/10.1007/s00436-023-07814-6	2023	ESP	Months: NA Years: 2011	Hepatozoon sp. Haemogregarina sp. Haemocystidum sp.	Apicomplexa	Blood samples	Molecular diagnostics	Malpolon monspessulanus; Mauremys leprosa; Podarcis virescens; Tarentola mauritanica	Pond turtles; Snakes; Lizards; Geckos	Mauremys leprosa (3), Podarcis virescens (3), Malpolon monspessulanus (6), Tarentola mauritanica (10)	M. leprosa: Haemogregarina sp. 1/3. P. virescens: Hepatozoon sp. 2/3. M. monspessulanus: Hepatozoon sp. 3/6. T. mauritanica: Haemocystidium sp. 2/10 (20%).	Hepatozoon Podarcis 2 Malpolon 3 Haemogregarina Mauremys 1 Haemocystidium Tarentola 2	N/A
83	Pawlak, A., Morka, K., Bury, S., Antoniewicz, Z., Wzorek, A., Cieniuch, G., Korzeniowska-Kowal, A., Cichon, M., Bugla-Ploskonska, L.G., 2020. Cloacal Gram-Negative Microbiota in Free-Living Grass Snake Natrix natrix from Poland. Current Microbiology 77, 2166–2171. https://doi.org/10.1007/s00284-020-02021-3	2020	POL	Months: summer Years: NA	Aeromonas hydrophila Morganella morganii Proteus vulgaris Proteus hauseri Proteus penneri Salmonella sp. Citrobacter braakii Citrobacter freundii Providencia rettgeri Pseudomonas putida Klebsiella oxytoca Raoultella ornithinolytica R. planticola Yokenella regensburgei Aeromonas ichthiosmia Leclercia adecarboxylata Lelliottia amnigena	Bacteria	Cloacal swabs	Culture; Molecular diagnostics	Natrix natrix	Snakes	45	A. hydrophila 17/45 (37.8%) M. morganii 12/45 (26.7%) P. vulgaris 11/45 (24.4%) Salmonella. sp. 10/45 (22.2%) C. braakii 8/45 (17.8%) A. faecalis 1/45 (2.2%) P. rettgeri 7/45 (15.6%) P. putida 5/45 (11.1%) A. veronii 4/45 (8.9%) C freundii 4/45 (8.9%) K. oxytoca 3/45 (6.7%) P. hauseri 3/45 (6.7%) R. ornithinolytica 3/45 (6.7%) R. planticola 2/45 (4.4%) Y. regensburgei 2/45 (4.4%) A. ichthiosmia 1…	Aeromonas Natrix 17 Morganella Natrix 12 Proteus Natrix 11 Salmonella Natrix 10 Citrobacter Natrix 8 Providencia Natrix 7 Pseudomonas Natrix 5 Klebsiella Natrix 3 Raoultella Natrix 5 Alcaligenes Natrix 1 Yokenella Natrix 2 Leclercia Natrix 1 Lelliottia Natrix 1	N/A
84	Přibyl, M., Kabelka, R., Hanzlík, P.M., Mikulíček, P., Folk, N., Piaček, V., Pikula, J., Baláž1, V., 2023. Ophidiomyces ophidiicola in free-ranging and captive snakes in the Czech and Slovak Republics. Journal of Vertebrate Biology 72. https://doi.org/10.25225/jvb.23050	2023	CZE; SVK	Months: NA Years: 2019 - 2022	Ophidiomyces ophidiicola	Fungi	Skin swabs	Molecular diagnostics	Coronella austriaca; Natrix natrix; Natrix tessellata; Zamenis longissimus	Snakes	Total 413: Coronella austriaca (9); Natrix natrix (48); N. tessellata (347); Zamenis longissimus (9).	Total 74/413 (17.9%): C. austriaca 1/9; N. natrix 1/48 (2.1%); N. tessellata 70/347 (20.2%); Z. longissimus 2/9.	Ophidiomyces Natrix 71 Coronella 1 Zamenis 2	"we find snakes with no obvious signs of ophidiomycosis but with healed scars, especially on the ventral scales"
85	Price, S.J., Wadia, A., Wright, O.N., Leung, W.T.M., Cunningham, A.A., Lawson, B., 2017. Screening of a long-term sample set reveals two Ranavirus lineages in British herpetofauna. PLoS One. https://doi.org/10.1371/journal.pone.0184768	2017	GBR	Months: NA Years: 1992 -2016	Ranavirus –frog virus 3 (FV3)-like (closely related to Ranavirus rana1)	Virus	Archived DNA or tissue sample	Molecular diagnostics	Anguis fragilis	Lizards	1	2024-01-01	Iridoviridae Anguis 1	N/A
86	Reboredo-Fernandez, A., Ares-Mazas, E., Galan, P., Caccio, S.M., Gomez-Couso, H., 2017. Detection of zoonotic and livestock-specific assemblages of Giardia duodenalis in free-living wild lizards. Revista Brasileira De Parasitologia Veterinaria 26, 395–399. https://doi.org/10.1590/S1984-29612017034	2017	ESP	Months: NA Years: NA	Giardia duodenalis	Other eukaryotes	Fecal samples	Molecular diagnostics	Iberolacerta monticola; Podarcis bocagei	Lizards	22	I. monticola 4/21 (19%), P. bocagei 1/1	Giardia Iberolacerta 4 Podarcis 1	All apparently healthy animals
87	Rhimi, W., Mendoza-Roldan, J., Aneke, C.I., Mosca, A., Otranto, D., Alastruey-Izquierdo, A., Cafarchia, C., 2022. Role of lizards as reservoirs of pathogenic yeasts of zoonotic concern. Acta Trop. https://doi.org/10.1016/j.actatropica.2022.106472	2022	ITA	Months: January - Dicember Years: 2020	Candida albicans Candida tropicalis Pichia kudriavzevii Candida parapsilosis Diutina catenulata Meyerozyma guilliermondii Pichia fermentans Trichosporon coremiiforme Trichosporon asahii Saccaromyces cerevisiae Geotrichum candidum	Fungi	Fecal samples	Culture; Microscopy; Molecular diagnostics	Chalcides ocellatus; Podarcis filfolensis; Podarcis siculus; Tarentola mauritanica	Lizards; Geckos; Skinks;	Total 177: Chalcides ocellatus (17), Podarcis filfolensis (11), Podarcis siculus (109), Tarentola mauritanica (40)	Total 60/177 (33.9%): C. ocellatus 11/17 (64.7%); P. filfolensis 6/11 (54.5%), P. siculus 34/109 (31.9%), T. mauritanica 9/40 (22.5%). C. ocellatus: C. albicans 10/11 (90.9%), S. cerevisiae 1/11 (9.1%). P. fifolensis: C. albicans 4/6, S. cerevisiae 2/6. P. siculus: C. albicans 10/34 (26.5%), C. tropicalis 6/34 (17.7%), P. kudriavzevii 2/34 (5.9%), C. parapsilosis 1/34 (2.9%), D. catenulata 1/34 (…	Candida Chalcides 10 Tarentola 5 Podarcis 14 Saccaromyces Chalcides 1 Podarcis 4 Pichia Podarcis 2 Tarentola 2 Diutina Podarcis 1 Meyerozyma Podarcis 3 Trichosporon Podarcis 6 Tarentola 1 Geotrichum Podarcis 1	All apparently healthy animals
88	Roca, V., Galdon, M.A., 2010. Haemogregarine blood parasites in the lizards Podarcis bocagei (Seoane) and P. carbonelli (P,rez-Mellado) (Sauria: Lacertidae) from NW Portugal. Systematic Parasitology 75, 75–79. https://doi.org/10.1007/s11230-009-9206-6	2010	PRT	Months: April - May Years: NA	Haemogregarinidae	Apicomplexa	Blood samples (cutting off the tail), liver in 4 lizards	Microscopy	Podarcis bocagei; Podarcis carbonelli	Lizards	Podarcis bocagei (75), P. carbonelli (33)	P. bocagei 56 (74.7%), P. carbonelli 23 (69.7%)	Haemogregarinidae Podarcis 79	Changes in shape and size of erythrocytes
89	Megia-Palma R., Martínez J., Merino S., 2016. Structural- and carotenoid-based throat colour patches in males of Lacerta schreiberi reflect different parasitic diseases. Behavioral Ecology And Sociobiology 70, 2017–2025. https://doi.org/10.1007/s00265-016-2205-0	2016	ESP	Months: mating season Years: 2012	Schellackia sp.	Apicomplexa	Blood samples	Microscopy	Lacerta schreiberi	Lizards	21	12/21 (57%)	Schellackia Lacerta 12	N/A
90	Rund, D., Neves, V., Quillfeldt, P., 2019. Molecular survey of Hepatozoon infection of Teira dugesii in the Azores. Animal Biodiversity And Conservation 42, 19-+. https://doi.org/10.32800/abc.2019.42.0019	2019	PRT	Months: May - July Years: 2016	Hepatozoon spp.	Apicomplexa	Blood samples on the tail	Molecular diagnostics; Microscopy	Teira dugesii	Lizards	60	9/60 (5.4%)	Hepatozoon Teira 9	N/A
91	Rzeżutka, A., Kaupke, A., Gorzkowski, B., 2020. Detection of Cryptosporidium parvum in a Red-Eared Slider Turtle (Trachemys scripta elegans), a Noted Invasive Alien Species, Captured in a Rural Aquatic Ecosystem in Eastern Poland. Acta Parasitol 65, 768–773. https://doi.org/10.2478/s11686-020-00180-8	2020	POL	Months: NA Years: 2015 - 2017	Cryptosporidium parvum	Apicomplexa	Fecal samples and/or scraping of intestinal mucosa	Molecular diagnostics	Trachemys scripta	Pond turtles	103	1/103 (1%)	Cryptosporidium Trachemys 1	"lack of clinical signs of infection or anatomopathological changes"
92	Sagonas, K., Rota, I.A., Tsitsilonis, O.E., Pafilis, P., Valakos, E.D., 2016. Infection risk dictates immunological divergence among populations in a Mediterranean lizard. J Evol Biol. https://doi.org/10.1111/jeb.12903	2016	GRC	Months: spring Years: 2011	Adeleorina	Apicomplexa	Blood samples	Microscopy	Podarcis gaigeae	Lizards	36	14/36 (38.8%)	Adeleorina Podarcis 14	No
93	Santana-Hernández, K.M., Javorská, K., Rodríguez-Ponce, E., Fecková, B., Šlapeta, J., Modrý, D., 2022. Sarcocystis sp. infection (Apicomplexa: Sarcocystidae) in invasive California kingsnake Lampropeltis californiae (Serpentes: Colubridae) in Gran Canaria. Parasitology. https://doi.org/10.1017/S0031182022000841	2022	ESP	Months: NA Years: 2019 - 2020	Sarcocystis spp.	Apicomplexa	Fecal samples, snake gut tissue smaples, lizard tail muscle tissue samples	Molecular diagnostics; Microscopy	Lampropeltis californiae; Gallotia stehlini	Lizards; Snakes	79: L. californiae (77), G. stehlini (2)	12/79 (15.1%): L. californiae 10/77 (12.9%), G. stehlini 1/2	Sarcocystis Lampropeltis 10 Gallotia 1	No
94	Schmidt, V., Mock, R., Burgkhardt, E., Junghanns, A., Ortlieb, F., Szabo, I., Marschang, R., Blindow, I., Krautwald-Junghanns, M.E., 2014. Cloacal aerobic bacterial flora and absence of viruses in free-living slow worms (Anguis fragilis), grass snakes (Natrix natrix) and European Adders (Vipera berus) from Germany. Ecohealth. https://doi.org/10.1007/s10393-014-0947-6	2014	DEU	Months: June - October Years: 2012	Aeromonas hydrophila Bacillus cereus Citrobacter freundii Enterobacter cloacae Enterobacter aerogenes Hafnia alvei Klebsiella pneumoniae Pantoea agglomerans Pseudomonas oryzihabitans Proteus vulgaris Salmonella enterica subsp. diarizonae (IIIb)] Pseudomonas Staphylococcus sp. Streptococcus spp.	Bacteria	Faringeal and cloacal swabs	Biochemical test; Culture, Microscopy, Serology	Anguis fragilis; Natrix natrix; Vipera berus	Lizards; Snakes	56: A. fragilis (21), N. natrix (12), V. berus (23)	Total: 56/56 (100%). A. fragilis: B. cereus 5/21 (23.8%), C. freundii 7/21 (33.3%), E. cloacae 11/21 (52.4%), E. aerogenes 1/21 (4.8%), H. alvei 1/21 (4.8%), K. pneumoniae 13/21 (61.9%), P. agglomerans 4/21 (19%), Staphylococcus sp. 14/21 (66.7%), Streptococcus spp. 5/21 (23.8%). N. natrix: B. cereus 1/12 (8.3%), C. freundii 2/12 (16.7%), E. cloacae 3/12 (25%), E. coli 1/12 (8.3%), H. alvei 2/12 …	Aeromonas Vipera 1 Bacillus Anguis 5 Natrix 1 Vipera 5 Enterobacter Anguis 11 Natrix 3 Vipera 3 Citrobacter Anguis 7 Natrix 2 Vipera 2 Hafnia Anguis 1 Natrix 2 Vipera 1 Escherichia Natrix 1 Vipera 1 Klebsiella Anguis 13 Natrix 7 Vipera 7 Salmonella Anguis 13 Natrix 7 Vipera 8 Pantoea Anguis 4 Natrix 1 Vipera 7 Pseudomonas Vipera 1 Proteus Natrix 9 Vipera 6 Staphylococcus Anguis 14 Natrix 1 Vipera…	No
95	Schonbachler, K., Segner, H., Amphimaque, B., Friker, B., Hofer, A., Lange, B., Stirn, M., Pantchev, N., Origgi, F.C., Hoby, S., 2022. Health Assessment Of Captive And Free-Living European Pond Turtles (Emys Orbicularis) In Switzerland. Journal Of Zoo And Wildlife Medicine 53, 159–172. doi: 10.1638/2020-0117	2022	CHE	Months: June - August Years: 2019	Mycoplasma/Mycoplasmopsis sp.	Bacteria	Cohanal and cloacal swabs	Molecular diagnostics	Emys orbicularis	Pond turtles	52	17/52 (32.7%)	Mycoplasma Emys 17	No free living animals upper respiratory signs, in particular dyspnea, keratitis and palpebral edema
96	Schou, C., Hasapis, K., Karanis, P., 2022. Molecular identification of Cryptosporidium species from domestic ruminants and wild reptiles in Cyprus. Parasitology Research 121, 2193–2198. https://doi.org/10.1007/s00436-022-07527-2	2022	CYP	Months: January - September Years: 2021	Cryptosporidium varanii Cryptosporidium parvum	Apicomplexa	Faecal samples	Molecular diagnostics	Mediodactylus kotschyi; Laudakia stellio	Lizards; Geckos	M. kotschyi (3), S. stellio (6)	M. kotschyi 2/3: C. parvum 2/2. S. stellio 2/6: C. parvum 1/2, C. varanii 1/2.	Cryptosporidium Mediodactylus 2 Laudakia 2	N/A
97	Schüler, L., Lenz, S., Marschang, E.R., 2022. Ophidiomyces ophidiicola bei wildlebenden Würfelnattern (Natrix tessellata) in Deutschland im Jahre 2021. Presented at the 30. Jahrestagung der FG „Innere Medizin und klinische Labordiagnostik“ der DVG (InnLab) – Teil 2: Poster, Online-Tagung, p. s-0042-1744104. https://doi.org/10.1055/s-0042-1744104	2022	DEU	Months: April - October Years: 2021	Ophidiomyces ophidiicola	Fungi	Tissue samples (skin shed) and skin swabs	Molecular diagnostics	Natrix tessellata	Snakes	34 skin shed, 7 swabs and 3 death specimens (total animal number: 43)	4/43 (9.3%)	Ophidiomyces Natrix 4	skin alterations
98	Segade, P., Crespo, C., Ayres, C., Cordero, A., Arias, M.C., Garcia-Estevez, J.M., Blanco, R.I., 2006. Eimeria species from the European pond turtle, Emys orbicularis (Reptilia : Testudines), in Galicia (NW Spain), with description of two new species. Journal Of Parasitology 92, 69–72. https://doi.org/10.1645/GE-3491.1	2006	ESP	Months: NA Years: NA	Eimeria gallaeciaensis Eimeria emydis Eimeria mitraria	Apicomplexa	Faecal samples	Microscopy	Emys orbicularis	Pond turtles	44	32/44 (72.7%): E. gallaeciaensis 20/44 (45.4%), E. emydis 5/44 (11.4%), E. mitrata 11/44 (25%)	Eimeria Emys 32	N/A
99	Sesma, M.J., Ramos, L.Z., 1989. Isolation of free-living amoebas from the intestinal contents of reptiles. J Parasitol 75, 322–4.	1989	ESP	Months: NA Years: NA	Acanthamoeba spp. Adelphamoeba galeacystis Echinamoeba exudans Echinamoeba silvestris Echinamoeba spp. Filamoeba nolandi Hartmannella vermiformis Hartmannella spp. Naegleria spp. Pessonella marginata Platyamoeba stenopodia Vahlkampfia avara Vahlkampfia enterica Vahlkampfia spp. Vannella simplex	Other eukaryotes	Gut content examination at necroscopy	Culture; Microscopy	Chalcides viridanus; Gallotia galloti; Tarentola delalandii; Tarentola gomerensis	Geckos; Lizards; Skinks	508: C. viridanus (163) G. galloti (172) T. delandii (110) T. gomerensis (63)	C. viridanus 120/163 (73.6%), Gallotia galloti 72/152 47.3%), T. delandii 47/110 (42.7%), T. gomerensis 34/60 (56.6%). C. viridanus: Acanthamoeba spp. 55/120 (45.8%), A. galeacystis 4/120 (3.3%), E. exundans 2/120 (1,6%), Echinamoeba 1/120 (0,1%), F. nolandi 11/120 (9.1%), H. vermiformis 17/120 (14.1%), Hartmannella spp.4/120 (3.3%), Naegleria spp. 5/120 (4.1%), P. marginata 2/120 (1.6%), P. sten…	Acanthamoeba Chalcides 55 Gallotia 54 Tarentola 48 Adelphamoeba Chalcides 4 Tarentola 1 Echinamoeba Chalcides 2 Gallotia 4 Tarentola 2 Filamoeba Chalcides 11 Gallotia 2 Tarentola 4 Hartmannella Chalcides 17 Gallotia 5 Tarentola 9 Naegleria Chalcides 5 Gallotia 1 Tarentola 6 Pessonella Chalcides 2 Gallotia 1 Platyamoeba Chalcides 6 Gallotia 1 Tarentola 1 Vahlkampfia Chalcides 11 Gallotia 2 Tarento…	No
100	Siroky, P., Kamler, M., Modry, D., 2005. Prevalence of Hemolivia mauritanica (Apicomplexa : Adeleina : Haemogregarinidae) in natural populations of tortoises of the genus Testudo in the East Mediterranean Region. Folia Parasitologica. https://doi.org/10.14411/fp.2005.049	2005	BGR; GRC	Months: May - July Years: 2001 - 2004	Hemolivia mauritanica	Apicomplexa	Blood samples (and thicks for Haemogregarinae taxon confirmation)	Microscopy	Testudo marginata; Testudo graeca	Tortoises	61: T. graeca 14, T. marginata 47	T. graeca 2/14 (14,2%), T. marginata 38/47 (80,8%)	Hemolivia Testudo 40	N/A
101	Sorci, G., 1995. Repeated measurements of blood parasite levels reveal limited ability for host recovery in the common lizard (Lacerta vivipara). J Parasitol 81, 825–7.	1995	FRA	Months: July Years: 1992 - 1993	Apicomplexa	Apicomplexa	Blood from the tail tip	Microscopy	Zootoca vivipara	Lizards	24	24/24 (100%)	UnspecifiedApicomplexa Zootoca 24	N/A
102	Sorci, G., Clobert, J., Michalakis, Y., 1996. Cost of reproduction and cost of parasitism in the common lizard, Lacerta vivipara. Oikos 76, 121–130. https://doi.org/10.2307/3545754	1996	FRA	Months: May - August Years: 1992; 1993	Haemogregarinidae	Apicomplexa	Blood from the tail tip	Microscopy	Zootoca vivipara	Lizards	1992: 168. 1993: 163	1992: 138/168 (82.1%). 1993: 121/163 (74.2%)	Haemogregarinidae Zootoca 138	N/A
103	Stohr, A.C., Lopez-Bueno, A., Blahak, S., Caeiro, M.F., Rosa, G.M., de Matos, A.P.A., Martel, A., Alejo, A., Marschang, R.E., 2015. Phylogeny and Differentiation of Reptilian and Amphibian Ranaviruses Detected in Europe. PLoS One. https://doi.org/10.1371/journal.pone.0118633	2015	CHE; DEU; PRT	Months: NA Years: 1996; 1997; 2003/2004; 2009	Lacerta monticola Ranavirus (closely related to Ranavirus rana1)	Virus	Blood from clipped tail	Molecular diagnostics	Iberolacerta monticola	Lizards	1	2024-01-01		No clinical signs reported, coinfected
104	Storniolo, F., Zuffi, M.A.L., Coladonato, A.J., Mangiacotti, M., Scali, S., Sacchi, R., 2022. Haemosporidian infections in wild populations of Podarcis muralis from the Italian Peninsula. Parasitology. https://doi.org/10.1017/S0031182022000671	2022	ITA	Months: March - September Years: 2008 - 2017	Adeleorina	Apicomplexa	Blood from postorbital plexus	Microscopy	Podarcis muralis	Lizards	892	"The parasite prevalence within population was on average (±S.D.) 66.5 ± 29.7%"	Adeleorina Podarcis 593	N/A
105	Szirovicza, L., Lopez, P., Kopena, R., Benko, M., Martin, J., Penzes, J.J., 2016. Random Sampling of Squamate Reptiles in Spanish Natural Reserves Reveals the Presence of Novel Adenoviruses in Lacertids (Family Lacertidae) and Worm Lizards (Amphisbaenia). PLoS One. https://doi.org/10.1371/journal.pone.0159016	2016	ESP	Months: April - May Years: 2013	Atadenovirus	Virus	Cloacal swabs	Molecular diagnostics	Blanus cinereus; Iberolacerta cyreni; Lacerta schreiberi	Amphisbaenians; Lizards	113: B. cinereus (18), I. cyreni (36), L. schreiberi (59)	Total 22/113 (19.5%): B. cinereus 9/18 (50%), I. cyreni 11/36 (30.6%), L. schreiberi 2/59 (3.4%)	Adenoviridae Blanus 9 Iberolacerta 11 Lacerta 2	No
106	Tomazatos, A., Marschang, R.E., Maranda, I., Baum, H., Bialonski, A., Spinu, M., Luhken, R., Schmidt-Chanasit, J., Cadar, D., 2020. Letea Virus: Comparative Genomics and Phylogenetic Analysis of a Novel Reassortant Orbivirus Discovered in Grass Snakes (Natrix natrix). Viruses-Basel. https://doi.org/10.3390/v12020243	2020	ROU	Months: NA Years: 2014 - 2017	Orbivirus	Virus	Blood	Molecular diagnostics	Natrix natrix	Snakes	253	15/253 (7.89%)	Reoviridae Natrix 15	All clinical apparently healthy
107	Tomé, B., Harris, D.J., Perera, A., Damas-Moreira, I., 2021. Invasive lizard has fewer parasites than native congener. Parasitol Res 120, 2953–2957. https://doi.org/10.1007/s00436-021-07233-5	2021	PRT	Months: spring Years: 2017	Karyolysus sp.	Apicomplexa	Blood	Microscopy; Molecular diagnostics	Podarcis siculus; Podarcis virescens	Lizards	56 males: P. siculus (27), P. virescens (29)	P. siculus 1/27 (3.7%), P. virescens 20/29 (69%)	Karyolysus Podarcis 21	N/A
108	Tomé, B., Maia, J., Harris, D.J., 2012. Hepatozoon Infection Prevalence In Four Snake Genera: Influence Of Diet, Prey Parasitemia Levels, Or Parasite Type? Journal Of Parasitology 98, 913–917. https://doi.org/10.1645/GE-3111.1	2012	PRT; ESP	Months: NA Years: NA	Hepatozoon spp.	Apicomplexa	tissue sample from tail tips	Molecular diagnostics	Hemorrhois hippocrepis; Malpolon monspessulanus	Snakes	98: Hemorrhois hippocrepis (68), Malpolon monspessulanus (30)	Total 13/98 (13.2%): H. hippocrepis 12/68 (17.6%), M. monspessulanus 1/30 (3.3%)	Hepatozoon Hemorrhois 12 Malpolon 1	N/A
109	Tomé, B., Maia, J.P., Salvi, D., Brito, J.C., Carretero, M.A., Perera, A., Meimberg, H., Harris, D.J., 2014. Patterns of genetic diversity in Hepatozoon spp. infecting snakes from North Africa and the Mediterranean Basin. Systematic Parasitology 87, 249–258. https://doi.org/10.1007/s11230-014-9477-4	2014	TUR; ITA	Months: NA Years: NA	Hepatozoon spp.	Apicomplexa	tail tips in live individuals and muscle tissue in road-killed animals	Molecular diagnostics	Dolichophis caspius; Hierophis viridiflavus; Zamenis lineatus; Zamenis situla	Snakes	23: Dolichophis caspius (3), Hierophis viridiflavus (11), Zamenis lineatus (3), Zamenis situla (6)	Total 9/23 (39.1%). D. caspius 1/3 (33.3%), H. viridiflavus 6/11 (54.5%), Z. lineatus 1/3 (33.3%), Z. situla 1/6 (1.6%)	Hepatozoon Dolichophis 1 Hierophis 6 Zamenis 2	N/A
110	Tomé, B., Pereira, A., Harris, D.J., Carretero, M.A., Perera, A., 2019. A paradise for parasites? Seven new haemogregarine species infecting lizards from the Canary Islands. Parasitology. https://doi.org/10.1017/S0031182018002160	2019	ESP	Months: NA Years: 2009 - 2014	Karyolysus canariensis Karyolysus galloti Karyolysus stehlini Karyolysus gomerensis Karyolysus atlanticus Karyolysus tinerfensis Karyolysus makariogeckus	Apicomplexa	Same samples from Tomé et al. 2018	Microscopy; Molecular diagnostics	Tarentola sp.; Gallotia sp.; Chalcides sp.	Geckos; Lizards; Skinks	825: Gallotia sp. (406), Tarentola sp. (266), Chalcides sp. (153)	NA: samples overlapping with Tomé et al. 2018		Gametocytes provoked distortion in the infected erythrocytes, both in size and shape of the host cell and its nucleus
111	Tomé, B., Pereira, A., Jorge, F., Carretero, M.A., Harris, D.J., Perera, A., 2018. Along for the ride or missing it altogether: exploring the host specificity and diversity of haemogregarines in the Canary Islands. Parasit Vectors. https://doi.org/10.1186/s13071-018-2760-5	2018	ESP	Months: NA Years: 2009 - 2014	Nine Haemogregarine haplotypes including 8 haplotypes of a Karyolysus clade (7 haplotypes in Gallotia, 1 haplotype each in Tarentola and Chalcides)	Apicomplexa	Blood slides or tail-tip tissue	Microscopy; Molecular diagnostics	Tarentola sp.; Gallotia sp.; Chalcides sp.	Geckos; Lizards; Skinks	825: Gallotia sp. (406), Tarentola sp. (266), Chalcides sp. (153)	Total 301/825 (36.5%): Gallotia 283/406 (69.7%), Tarentola 13/266 (4.9%), Chalcides 5/153 (3.3%)	Adeleorina Gallotia 283 Tarentola 13 Chalcides 5	N/A
112	Tomé, B., Rato, C., Harris, D.J., Perera, A., 2016. High Diversity of Hepatozoon spp. in Geckos of the Genus Tarentola. Journal Of Parasitology 102, 476–480. https://doi.org/10.1645/15-908	2016	ESP	Months: NA Years: NA	Hepatozoon spp.	Apicomplexa	tissue sample from tail tips	Molecular diagnostics	Tarentola angustimentalis; Tarentola mauritanica	Geckos	241: T. mauritanica (222), T. angustimentalis (19)	Total 2/241 (0.1%): T. mauritanica 1/222 (0.5%) T. angustimentalis 1/19 (5.3%)	Hepatozoon Tarentola 2	N/A
113	Veith, Y., Wende, A.L., Matuschewski, K., Schaer, J., Müller, K., Bannert, B., 2023. Molecular characterization of Schellackia parasites in an urban population of sand lizards (Lacerta agilis) from Berlin, Germany. Parasitol Res 122, 1759–1764. https://doi.org/10.1007/s00436-023-07856-w	2023	DEU	Months: May - August Years: 2021	Schellackia sp.	Apicomplexa	Blood samples (ventral tail vein)	Microscopy, Molecular diagnostics	Lacerta agilis	Lizards	83	Microscope: 4/83 (4.8%). PCR: 12/83 (14.5%).	Schellackia Lacerta 12	N/A
114	Volf, J., Modry, D., Koudela, B., Slapeta, J.R., 1999. Discovery of the life cycle of Sarcocystis lacertae Babudieri, 1932 (Apicomplexa : Sarcocystidae), with a species redescription. Folia Parasitologica 46, 257–262.	1999	SVK	Months: July Years: 1995	Sarcocystis ssp. Sarcocystis lacertae	Apicomplexa	Intestinal content of a carcass	Microscopy	Coronella austriaca	Snakes	1	2024-01-01	Sarcocystis Coronella 1	N/A
115	von Essen, M., Leung, W.T.M., Bosch, J., Pooley, S., Ayres, C., Price, S.J., 2020. High pathogen prevalence in an amphibian and reptile assemblage at a site with risk factors for dispersal in Galicia, Spain. PLoS One. https://doi.org/10.1371/journal.pone.0236803	2020	ESP	Months: May Years: 2016	Ranavirus sp.	Virus	Buccal and cloacal swabbings; liver for carcasses	Molecular diagnostics	Natrix maura; Podarcis bocagei	Lizards; Snakes	11: N. maura (10), P. bocagei (1)	Total 8/11 (72.7%): N. maura 7/10 (70%), P. bocagei 1/1	Iridoviridae Natrix 7 Podarcis 1	"Neither species displayed physical or behavioral signs of ranavirosis."
116	Zajac, M., Wasyl, D., Rozycki, M., Bilska-Zajac, E., Fafinski, Z., Iwaniak, W., Krajewska, M., Hoszowski, A., Konieczna, O., Fafinska, P., Szulowski, K., 2016. Free-living snakes as a source and possible vector of Salmonella spp. and parasites. European Journal Of Wildlife Research 62, 161–166. https://doi.org/10.1007/s10344-016-0988-y	2016	POL	Montsh: autumn Years: 2014	Salmonella enterica subsp. enterica (I) Salmonella enterica subsp. diarizonae (IIIb)	Bacteria	Coelomic organs	Culture; Molecular diagnostics; Serology	Natrix natrix; Coronella austriaca	Snakes	16: 15 N. natrix (15), C. austriaca (1)	Total 14/16 (87.5%): N. natrix 13/15 (86.7%); C. austriaca 1/1	Salmonella Natrix 13 Coronella 1	N/A
117	Zechmeisterova, K., de Bellocq, J.G., Siroky, P., 2019. Diversity of Karyolysus and Schellackia from the Iberian lizard Lacerta schreiberi with sequence data from engorged ticks. Parasitology 146, 1690–1698. https://doi.org/10.1017/S0031182019001112	2019	ESP; PRT	Months: April - May Years: 2006; 2007	Karyolysus cf. lacazei Schellackia sp.	Apicomplexa	Blood smears	Microscopy	Lacerta schreiberi	Lizards	48	31/48 (64.6%): K. lacazei 24/48 (50%); Schellackia-like 20/48 (41.7%); coinfection:13/48 (27.1%)	Karyolysus Lacerta 24 Schellackia Lacerta 20	N/A
118	Klynova, O., & Zinenko, O. (2024). Isolation of the entomopathogenic fungus Beauveria bassiana from a skin lesion in a wild Nikolsky's viper (Vipera berus nikolskii). Journal of Comparative Pathology, 210, 5-7. https://doi.org/10.1016/j.jcpa.2024.02.004	2024	UKR	Month: April Year: 2021	Beauveria bassiana s.l.	Fungi	Tissue samples (skin lesion)	Culture; Molecular diagnostics	Vipera berus	Snakes	1	2024-01-01	Beauveria Vipera 1	"A single skin lesion comprising destruction of the ventral edge of a scale"
119	Allain S., Leech D., Hopkins K., Sailern-Moy K., Rodriguez-Ramos Fernandez J., Griffiths R., Lawson B. Characterisation, prevalence and severity of skin lesions caused by ophidiomycosis in a population of wild snakes. 2024. Scientific reports. doi:10.1038/s41598-024-55354-5	2024	GBR	Month: May - Septermber Year: 2019 - 2021	Ophidiomyces ophidiicola	Fungi	Full body skin swabs	Molecular diagnostics; Microscopy	Natrix helvetica	Snakes	656	191/656 (29.1%)	Ophidiomyces Natrix 191	Prevelence of skin lesions was 25.5%, mainly on ventral scales (96.9%) of adult snakes (72.8%).Most lesions were mild, often showing changes in scale color, crusting, and erosion. Some cases were confirmed for opidiomycosis.
120	Joudrier N., Blanvillan G., Meier G., Hoyt J., Chevre M., Dubey S., Origgi F., Ursenbacher S. (2024) Unravelling the disease ecology of snake fungal disease: high genetic variability and ecological features of Ophidiomyces ophidiicola in Switzerland. Amphibia-Reptilia https://doi.org/10.1163/15685381-bja10170	2024	CHZ	Month: April - September Year: NA	Ophidiomyces ophidiicola Cladosporium sp. Pleosporales sp. Pythium sp.	Fungi	Full body swabs	Molecular diagnostics	Natrix tessellata; Natrix helvetica; Natrix maura; Hierophis viridiflavus	Snakes	271 (live 258 + 13 sheds)	Total O. ophidiicola: 76/247 (30.8%). N. helvetica: 35/113 (30.9). N. maura: 3/7 (42.8%). N. tessellata 32/81 (39.5%). H. viridiflavus 5/45 (11.1%). 5 samples positive for Cladosporium sp., 1 positive for Pleosporales sp., 1 positive for Pythium sp..	Ophidiomyces Natrix 70 Hierophis 5 Cladosporium Natrix 4 Hierophis 1 Pythium Natrix 1 Pleosporales Natrix 1	Skin lesions
121	Ballouard J.M., Bonnet X., Jourdan J., Martinez-Silvestre A., GagnoS., Fertard B., Caron S. (2022) First detection of herpesvirus and prevalence of mycoplasma infection in free-ranging Hermann’s tortoises (Testudo hermanni), and in potential pet vectors. Peer Community Journal https://doi.org/10.24072/pcjournal.81	2022	FRA	Month: March-October Year: 2012-2016	Mycoplasma agassizii Testudinid alphaherpesvirus 1 Scutavirus testudinidalpha3 (referred as Testudinid herpesviruses - TeHV)	Bacteria; Virus	Blood sample from subcarapacial plexus, Nasal and mucus swabs	Molecular diagnostics	Testudo hermanni; Testudo graeca	Tortoises	Total: 433. Testudo hermanni (423), T. graeca (10)	Total: 46/433 (10.6%) with no coinfections. TeHV: 7/265 (2.6%): T. hermanni 7/255 (2.7%), T.graeca 0/10 . Mycoplasma: 39/401 (9.7%): T. hermanni 34/393 (8.7%), T.graeca 5/10 (50%)	Mycoplasma Testudo 39 Herpesviridae Testudo 7	28/457 clinical signs of URTD (6.1%): Mycoplasma 3/28 (10.7%)
122	Blanvillain G., Martínez-Freiría F., R. Hoyt J., Lorch J.M., Martinez-Silvestre A. (2024) Paranannizziopsis spp. Infection in Wild Vipers, Europe. Emerging Infectious Diseases doi:10.3201/eid3005.231317	2024	ESP	Month: NA Year: 2020-2021	Paranannizziopsis spp.	Fungi	Skin swab	Microscopy, Molecular diagnostics	Vipera seoanei	Snakes	36	2/36 (5.5%)	Paranannizziopsis Vipera 2	Skin lesions and letargy
123	Joudrier et al 2024_ First detection of apparent ophidiomycosis in the Vipera genus in Europe. findings on two asp vipers, Vipera aspis (Linnaeus, 1758), in Switzerland	2024	FRA	Month:July Year: 2023 Month: September Year: 2024	Ophidiomyces ophidiicola	Fungi	Skin swab	Molecular diagnostics	Vipera aspis	Snakes	2	2024-02-02	Ophidiomyces Vipera 2	12 skin lesions on ventral side, with signs of previous infectious 1 ventral lesion Both in preshedding phase
