# Supplementary material for: Microorganisms in wild European reptiles: bridging gaps in neglected conditions to inform disease ecology research
Source: Int J Parasitol Parasites Wildl. 2025 Jul 5;27:101113. doi: 10.1016/j.ijppaw.2025.101113 (PMC12275881; doi:10.1016/j.ijppaw.2025.101113)
Supplement: Multimedia component 2 [file mmc2.csv]

Pathogen	Host	Interactions
Adeleorina	Podarcis	1357
Ophidiomyces	Natrix	460
Adeleorina	Gallotia	283
Hepatozoon	Podarcis	143
Karyolysus	Lacerta	138
Haemogregarinidae	Zootoca	138
Karyolysus	Psammodromus	131
Adeleorina	Iberolacerta	116
Fusarium	Trachemys	104
Enterococcus	Emys	98
Schellackia	Podarcis	94
Cellulomonas	Emys	93
Schellackia	Lacerta	85
Haemogregarinidae	Podarcis	79
Adeleorina	Zootoca	79
Karyolysus	Iberolacerta	78
Hemolivia	Testudo	78
Escherichia	Emys	75
Schellackia	Psammodromus	74
Haemogregarina	Emys	71
Borrelia	Lacerta	66
Hepatozoon	Mauremys	65
Schellackia	Iberolacerta	63
Karyolysus	Podarcis	58
Acanthamoeba	Chalcides	55
Acanthamoeba	Gallotia	54
Proteus	Emys	52
Karyolysus	Gallotia	50
Mycoplasma	Testudo	50
Aeromonas	Emys	49
Acanthamoeba	Tarentola	48
Adeleorina	Lacerta	46
Lankesterella	Acanthodactylus	40
Iridoviridae	Iberolacerta	40
Leishmania	Podarcis	37
Cryptoplasma	Lacerta	36
Caryospora	Vipera	34
Salmonella	Natrix	33
Adeleorina	Timon	33
Eimeria	Emys	32
Hepatozoon	Algyroides	29
Providencia	Emys	24
Borrelia	Podarcis	24
Schellackia	Zootoca	24
UnspecifiedApicomplexa	Zootoca	24
Anaplasmataceae	Lacerta	23
Haemogregarinidae	Lacerta	23
Citrobacter	Emys	21
Proteus	Natrix	21
Staphylococcus	Podarcis	21
Staphylococcus	Emys	20
Vibrio	Mauremys	20
Aeromonas	Natrix	20
Enterobacter	Emys	19
Iridoviridae	Lacerta	19
Proteus	Mauremys	19
Salmonella	Testudo	19
Haemogregarina	Mauremys	18
Hartmannella	Chalcides	17
Edwardsiella	Emys	17
Mycoplasma	Emys	17
Reoviridae	Natrix	15
Aeromonas	Trachemys	15
Pseudomonas	Trachemys	15
Staphylococcus	Anguis	14
Candida	Podarcis	14
Escherichia	Trachemys	14
Salmonella	Vipera	14
Klebsiella	Anguis	13
Salmonella	Anguis	13
Adeleorina	Tarentola	13
Chlamydia	Trachemys	13
Salmonella	Trachemys	13
Ophidiomyces	Zamenis	13
Hafnia	Emys	12
Hepatozoon	Hemorrhois	12
Escherichia	Mauremys	12
Klebsiella	Natrix	12
Morganella	Natrix	12
Rickettsia	Teira	12
Salmonella	Timon	12
Leptospira	Trachemys	12
Enterobacter	Anguis	11
Filamoeba	Chalcides	11
Vahlkampfia	Chalcides	11
Escherichia	Elaphe	11
Vibrio	Emys	11
Adenoviridae	Iberolacerta	11
Salmonella	Mauremys	11
UnspecifiedApicomplexa	Podarcis	11
Candida	Chalcides	10
Proteus	Elaphe	10
Sarcocystis	Lampropeltis	10
Klebsiella	Mauremys	10
Citrobacter	Natrix	10
Citrobacter	Podarcis	10
Pseudomonas	Podarcis	10
Leishmania	Tarentola	10
Adenoviridae	Blanus	9
Salmonella	Lacerta	9
Aeromonas	Mauremys	9
Iridoviridae	Podarcis	9
Hartmannella	Tarentola	9
Hepatozoon	Teira	9
Karyolysus	Timon	9
Citrobacter	Trachemys	9
Klebsiella	Emys	8
Enterobacter	Podarcis	8
Sarcocystis	Podarcis	8
Hafnia	Trachemys	8
Karyolysus	Zootoca	8
Schellackia	Acanthodactylus	7
Citrobacter	Anguis	7
Bacillus	Elaphe	7
Cladosporium	Elaphe	7
Citrobacter	Mauremys	7
Enterobacter	Mauremys	7
Iridoviridae	Natrix	7
Providencia	Natrix	7
Borrelia	Teira	7
Herpesviridae	Testudo	7
UnspecifiedApicomplexa	Timon	7
Pasteurella	Trachemys	7
Klebsiella	Vipera	7
Pantoea	Vipera	7
Platyamoeba	Chalcides	6
Aeromonas	Elaphe	6
Staphylococcus	Elaphe	6
Listeria	Emys	6
Salmonella	Emys	6
Hepatozoon	Hierophis	6
Plesiomonas	Mauremys	6
Trichosporon	Podarcis	6
Naegleria	Tarentola	6
Klebsiella	Trachemys	6
Proteus	Vipera	6
Bacillus	Anguis	5
Streptococcus	Anguis	5
Adeleorina	Chalcides	5
Naegleria	Chalcides	5
Mucor	Elaphe	5
Pseudomonas	Elaphe	5
Serratia	Emys	5
Hartmannella	Gallotia	5
Ophidiomyces	Hierophis	5
Pasteurella	Mauremys	5
Cladosporium	Natrix	5
Enterobacter	Natrix	5
Pseudomonas	Natrix	5
Raoultella	Natrix	5
Candida	Tarentola	5
Schellackia	Timon	5
Herpesviridae	Trachemys	5
Morganella	Trachemys	5
Mycoplasma	Trachemys	5
Bacillus	Vipera	5
Ophidiomyces	Vipera	5
Pantoea	Anguis	4
Adelphamoeba	Chalcides	4
Stenotrophomonas	Elaphe	4
Echinamoeba	Gallotia	4
Giardia	Iberolacerta	4
Adenoviridae	Lacerta	4
Hepatozoon	Malpolon	4
Edwardsiella	Mauremys	4
Pantoea	Podarcis	4
Saccaromyces	Podarcis	4
Filamoeba	Tarentola	4
Burkholderia	Trachemys	4
Enterobacter	Trachemys	4
Candida	Elaphe	3
Plesiomonas	Emys	3
Escherichia	Podarcis	3
Meyerozyma	Podarcis	3
Trypanosoma	Tarentola	3
Vahlkampfia	Tarentola	3
Edwardsiella	Trachemys	3
Enterobacter	Vipera	3
Staphylococcus	Vipera	3
Streptococcus	Vipera	3
Echinamoeba	Chalcides	2
Pessonella	Chalcides	2
Ophidiomyces	Coronella	2
Salmonella	Coronella	2
Aspergillus	Elaphe	2
Rhodotorula	Elaphe	2
Serratia	Elaphe	2
Pseudomonas	Emys	2
Filamoeba	Gallotia	2
Sarcocystis	Gallotia	2
Vahlkampfia	Gallotia	2
Herpesviridae	Lacerta	2
Proteromonas	Lacerta	2
Cryptosporidium	Laudakia	2
Herpesviridae	Mauremys	2
Cryptosporidium	Mediodactylus	2
Hafnia	Natrix	2
Streptococcus	Natrix	2
Yokenella	Natrix	2
Morganella	Podarcis	2
Pichia	Podarcis	2
Providencia	Podarcis	2
Lankesterella	Psammodromus	2
Echinamoeba	Tarentola	2
Haemocystidium	Tarentola	2
Hepatozoon	Tarentola	2
Pichia	Tarentola	2
Nairoviridae	Testudo	2
Bordetella	Trachemys	2
Haemogregarina	Trachemys	2
Plesiomonas	Trachemys	2
Proteus	Trachemys	2
Serratia	Trachemys	2
Citrobacter	Vipera	2
Paranannizziopsis	Vipera	2
Hepatozoon	Zamenis	2
Proteromonas	Acanthodactylus	1
Hafnia	Anguis	1
Iridoviridae	Anguis	1
Saccaromyces	Chalcides	1
Vannella	Chalcides	1
Sarcocystis	Coronella	1
Hepatozoon	Dolichophis	1
Micrococcus	Elaphe	1
Chlamydia	Emys	1
Yersinia	Emys	1
Naegleria	Gallotia	1
Pessonella	Gallotia	1
Platyamoeba	Gallotia	1
Salmonella	Gallotia	1
Leishmania	Hemidactylus	1
Cladosporium	Hierophis	1
Tritrichomonas	Lacerta	1
Alcaligenes	Natrix	1
Bacillus	Natrix	1
Escherichia	Natrix	1
Leclercia	Natrix	1
Lelliottia	Natrix	1
Pantoea	Natrix	1
Pleosporales	Natrix	1
Pythium	Natrix	1
Staphylococcus	Natrix	1
Vibrio	Natrix	1
Alternaria	Podarcis	1
Diutina	Podarcis	1
Eimeria	Podarcis	1
Geotrichum	Podarcis	1
Giardia	Podarcis	1
Lankesterella	Podarcis	1
Shewanella	Podarcis	1
Adeleorina	Psammodromus	1
Adelphamoeba	Tarentola	1
Platyamoeba	Tarentola	1
Trichosporon	Tarentola	1
Vannella	Tarentola	1
Anaplasma	Teira	1
Iridoviridae	Teira	1
Caryospora	Telescopus	1
Cryptosporidium	Trachemys	1
Erwinia	Trachemys	1
Iridoviridae	Trachemys	1
Rahnella	Trachemys	1
Ralstonia	Trachemys	1
Shigella	Trachemys	1
Stenotrophomonas	Trachemys	1
Yersinia	Trachemys	1
Aeromonas	Vipera	1
Beauveria	Vipera	1
Escherichia	Vipera	1
Hafnia	Vipera	1
Pseudomonas	Vipera	1
Adenoviridae	Zootoca	1
Acanthamoeba	Acanthodactylus	0
Adeleorina	Acanthodactylus	0
Adelphamoeba	Acanthodactylus	0
Adenoviridae	Acanthodactylus	0
Aeromonas	Acanthodactylus	0
Alcaligenes	Acanthodactylus	0
Alternaria	Acanthodactylus	0
Anaplasma	Acanthodactylus	0
Anaplasmataceae	Acanthodactylus	0
Aspergillus	Acanthodactylus	0
Bacillus	Acanthodactylus	0
Beauveria	Acanthodactylus	0
Bordetella	Acanthodactylus	0
Borrelia	Acanthodactylus	0
Burkholderia	Acanthodactylus	0
Candida	Acanthodactylus	0
Caryospora	Acanthodactylus	0
Cellulomonas	Acanthodactylus	0
Chlamydia	Acanthodactylus	0
Citrobacter	Acanthodactylus	0
Cladosporium	Acanthodactylus	0
Cryptoplasma	Acanthodactylus	0
Cryptosporidium	Acanthodactylus	0
Diutina	Acanthodactylus	0
Echinamoeba	Acanthodactylus	0
Edwardsiella	Acanthodactylus	0
Eimeria	Acanthodactylus	0
Enterobacter	Acanthodactylus	0
Enterococcus	Acanthodactylus	0
Erwinia	Acanthodactylus	0
Escherichia	Acanthodactylus	0
Filamoeba	Acanthodactylus	0
Fusarium	Acanthodactylus	0
Geotrichum	Acanthodactylus	0
Giardia	Acanthodactylus	0
Haemocystidium	Acanthodactylus	0
Haemogregarina	Acanthodactylus	0
Haemogregarinidae	Acanthodactylus	0
Hafnia	Acanthodactylus	0
Hartmannella	Acanthodactylus	0
Hemolivia	Acanthodactylus	0
Hepatozoon	Acanthodactylus	0
Herpesviridae	Acanthodactylus	0
Iridoviridae	Acanthodactylus	0
Karyolysus	Acanthodactylus	0
Klebsiella	Acanthodactylus	0
Leclercia	Acanthodactylus	0
Leishmania	Acanthodactylus	0
Lelliottia	Acanthodactylus	0
Leptospira	Acanthodactylus	0
Listeria	Acanthodactylus	0
Meyerozyma	Acanthodactylus	0
Micrococcus	Acanthodactylus	0
Morganella	Acanthodactylus	0
Mucor	Acanthodactylus	0
Mycoplasma	Acanthodactylus	0
Naegleria	Acanthodactylus	0
Nairoviridae	Acanthodactylus	0
Ophidiomyces	Acanthodactylus	0
Pantoea	Acanthodactylus	0
Paranannizziopsis	Acanthodactylus	0
Pasteurella	Acanthodactylus	0
Pessonella	Acanthodactylus	0
Pichia	Acanthodactylus	0
Platyamoeba	Acanthodactylus	0
Pleosporales	Acanthodactylus	0
Plesiomonas	Acanthodactylus	0
Proteus	Acanthodactylus	0
Providencia	Acanthodactylus	0
Pseudomonas	Acanthodactylus	0
Pythium	Acanthodactylus	0
Rahnella	Acanthodactylus	0
Ralstonia	Acanthodactylus	0
Raoultella	Acanthodactylus	0
Reoviridae	Acanthodactylus	0
Rhodotorula	Acanthodactylus	0
Rickettsia	Acanthodactylus	0
Saccaromyces	Acanthodactylus	0
Salmonella	Acanthodactylus	0
Sarcocystis	Acanthodactylus	0
Serratia	Acanthodactylus	0
Shewanella	Acanthodactylus	0
Shigella	Acanthodactylus	0
Staphylococcus	Acanthodactylus	0
Stenotrophomonas	Acanthodactylus	0
Streptococcus	Acanthodactylus	0
Trichosporon	Acanthodactylus	0
Tritrichomonas	Acanthodactylus	0
Trypanosoma	Acanthodactylus	0
UnspecifiedApicomplexa	Acanthodactylus	0
Vahlkampfia	Acanthodactylus	0
Vannella	Acanthodactylus	0
Vibrio	Acanthodactylus	0
Yersinia	Acanthodactylus	0
Yokenella	Acanthodactylus	0
Acanthamoeba	Algyroides	0
Adeleorina	Algyroides	0
Adelphamoeba	Algyroides	0
Adenoviridae	Algyroides	0
Aeromonas	Algyroides	0
Alcaligenes	Algyroides	0
Alternaria	Algyroides	0
Anaplasma	Algyroides	0
Anaplasmataceae	Algyroides	0
Aspergillus	Algyroides	0
Bacillus	Algyroides	0
Beauveria	Algyroides	0
Bordetella	Algyroides	0
Borrelia	Algyroides	0
Burkholderia	Algyroides	0
Candida	Algyroides	0
Caryospora	Algyroides	0
Cellulomonas	Algyroides	0
Chlamydia	Algyroides	0
Citrobacter	Algyroides	0
Cladosporium	Algyroides	0
Cryptoplasma	Algyroides	0
Cryptosporidium	Algyroides	0
Diutina	Algyroides	0
Echinamoeba	Algyroides	0
Edwardsiella	Algyroides	0
Eimeria	Algyroides	0
Enterobacter	Algyroides	0
Enterococcus	Algyroides	0
Erwinia	Algyroides	0
Escherichia	Algyroides	0
Filamoeba	Algyroides	0
Fusarium	Algyroides	0
Geotrichum	Algyroides	0
Giardia	Algyroides	0
Haemocystidium	Algyroides	0
Haemogregarina	Algyroides	0
Haemogregarinidae	Algyroides	0
Hafnia	Algyroides	0
Hartmannella	Algyroides	0
Hemolivia	Algyroides	0
Herpesviridae	Algyroides	0
Iridoviridae	Algyroides	0
Karyolysus	Algyroides	0
Klebsiella	Algyroides	0
Lankesterella	Algyroides	0
Leclercia	Algyroides	0
Leishmania	Algyroides	0
Lelliottia	Algyroides	0
Leptospira	Algyroides	0
Listeria	Algyroides	0
Meyerozyma	Algyroides	0
Micrococcus	Algyroides	0
Morganella	Algyroides	0
Mucor	Algyroides	0
Mycoplasma	Algyroides	0
Naegleria	Algyroides	0
Nairoviridae	Algyroides	0
Ophidiomyces	Algyroides	0
Pantoea	Algyroides	0
Paranannizziopsis	Algyroides	0
Pasteurella	Algyroides	0
Pessonella	Algyroides	0
Pichia	Algyroides	0
Platyamoeba	Algyroides	0
Pleosporales	Algyroides	0
Plesiomonas	Algyroides	0
Proteromonas	Algyroides	0
Proteus	Algyroides	0
Providencia	Algyroides	0
Pseudomonas	Algyroides	0
Pythium	Algyroides	0
Rahnella	Algyroides	0
Ralstonia	Algyroides	0
Raoultella	Algyroides	0
Reoviridae	Algyroides	0
Rhodotorula	Algyroides	0
Rickettsia	Algyroides	0
Saccaromyces	Algyroides	0
Salmonella	Algyroides	0
Sarcocystis	Algyroides	0
Schellackia	Algyroides	0
Serratia	Algyroides	0
Shewanella	Algyroides	0
Shigella	Algyroides	0
Staphylococcus	Algyroides	0
Stenotrophomonas	Algyroides	0
Streptococcus	Algyroides	0
Trichosporon	Algyroides	0
Tritrichomonas	Algyroides	0
Trypanosoma	Algyroides	0
UnspecifiedApicomplexa	Algyroides	0
Vahlkampfia	Algyroides	0
Vannella	Algyroides	0
Vibrio	Algyroides	0
Yersinia	Algyroides	0
Yokenella	Algyroides	0
Acanthamoeba	Anguis	0
Adeleorina	Anguis	0
Adelphamoeba	Anguis	0
Adenoviridae	Anguis	0
Aeromonas	Anguis	0
Alcaligenes	Anguis	0
Alternaria	Anguis	0
Anaplasma	Anguis	0
Anaplasmataceae	Anguis	0
Aspergillus	Anguis	0
Beauveria	Anguis	0
Bordetella	Anguis	0
Borrelia	Anguis	0
Burkholderia	Anguis	0
Candida	Anguis	0
Caryospora	Anguis	0
Cellulomonas	Anguis	0
Chlamydia	Anguis	0
Cladosporium	Anguis	0
Cryptoplasma	Anguis	0
Cryptosporidium	Anguis	0
Diutina	Anguis	0
Echinamoeba	Anguis	0
Edwardsiella	Anguis	0
Eimeria	Anguis	0
Enterococcus	Anguis	0
Erwinia	Anguis	0
Escherichia	Anguis	0
Filamoeba	Anguis	0
Fusarium	Anguis	0
Geotrichum	Anguis	0
Giardia	Anguis	0
Haemocystidium	Anguis	0
Haemogregarina	Anguis	0
Haemogregarinidae	Anguis	0
Hartmannella	Anguis	0
Hemolivia	Anguis	0
Hepatozoon	Anguis	0
Herpesviridae	Anguis	0
Karyolysus	Anguis	0
Lankesterella	Anguis	0
Leclercia	Anguis	0
Leishmania	Anguis	0
Lelliottia	Anguis	0
Leptospira	Anguis	0
Listeria	Anguis	0
Meyerozyma	Anguis	0
Micrococcus	Anguis	0
Morganella	Anguis	0
Mucor	Anguis	0
Mycoplasma	Anguis	0
Naegleria	Anguis	0
Nairoviridae	Anguis	0
Ophidiomyces	Anguis	0
Paranannizziopsis	Anguis	0
Pasteurella	Anguis	0
Pessonella	Anguis	0
Pichia	Anguis	0
Platyamoeba	Anguis	0
Pleosporales	Anguis	0
Plesiomonas	Anguis	0
Proteromonas	Anguis	0
Proteus	Anguis	0
Providencia	Anguis	0
Pseudomonas	Anguis	0
Pythium	Anguis	0
Rahnella	Anguis	0
Ralstonia	Anguis	0
Raoultella	Anguis	0
Reoviridae	Anguis	0
Rhodotorula	Anguis	0
Rickettsia	Anguis	0
Saccaromyces	Anguis	0
Sarcocystis	Anguis	0
Schellackia	Anguis	0
Serratia	Anguis	0
Shewanella	Anguis	0
Shigella	Anguis	0
Stenotrophomonas	Anguis	0
Trichosporon	Anguis	0
Tritrichomonas	Anguis	0
Trypanosoma	Anguis	0
UnspecifiedApicomplexa	Anguis	0
Vahlkampfia	Anguis	0
Vannella	Anguis	0
Vibrio	Anguis	0
Yersinia	Anguis	0
Yokenella	Anguis	0
Acanthamoeba	Blanus	0
Adeleorina	Blanus	0
Adelphamoeba	Blanus	0
Aeromonas	Blanus	0
Alcaligenes	Blanus	0
Alternaria	Blanus	0
Anaplasma	Blanus	0
Anaplasmataceae	Blanus	0
Aspergillus	Blanus	0
Bacillus	Blanus	0
Beauveria	Blanus	0
Bordetella	Blanus	0
Borrelia	Blanus	0
Burkholderia	Blanus	0
Candida	Blanus	0
Caryospora	Blanus	0
Cellulomonas	Blanus	0
Chlamydia	Blanus	0
Citrobacter	Blanus	0
Cladosporium	Blanus	0
Cryptoplasma	Blanus	0
Cryptosporidium	Blanus	0
Diutina	Blanus	0
Echinamoeba	Blanus	0
Edwardsiella	Blanus	0
Eimeria	Blanus	0
Enterobacter	Blanus	0
Enterococcus	Blanus	0
Erwinia	Blanus	0
Escherichia	Blanus	0
Filamoeba	Blanus	0
Fusarium	Blanus	0
Geotrichum	Blanus	0
Giardia	Blanus	0
Haemocystidium	Blanus	0
Haemogregarina	Blanus	0
Haemogregarinidae	Blanus	0
Hafnia	Blanus	0
Hartmannella	Blanus	0
Hemolivia	Blanus	0
Hepatozoon	Blanus	0
Herpesviridae	Blanus	0
Iridoviridae	Blanus	0
Karyolysus	Blanus	0
Klebsiella	Blanus	0
Lankesterella	Blanus	0
Leclercia	Blanus	0
Leishmania	Blanus	0
Lelliottia	Blanus	0
Leptospira	Blanus	0
Listeria	Blanus	0
Meyerozyma	Blanus	0
Micrococcus	Blanus	0
Morganella	Blanus	0
Mucor	Blanus	0
Mycoplasma	Blanus	0
Naegleria	Blanus	0
Nairoviridae	Blanus	0
Ophidiomyces	Blanus	0
Pantoea	Blanus	0
Paranannizziopsis	Blanus	0
Pasteurella	Blanus	0
Pessonella	Blanus	0
Pichia	Blanus	0
Platyamoeba	Blanus	0
Pleosporales	Blanus	0
Plesiomonas	Blanus	0
Proteromonas	Blanus	0
Proteus	Blanus	0
Providencia	Blanus	0
Pseudomonas	Blanus	0
Pythium	Blanus	0
Rahnella	Blanus	0
Ralstonia	Blanus	0
Raoultella	Blanus	0
Reoviridae	Blanus	0
Rhodotorula	Blanus	0
Rickettsia	Blanus	0
Saccaromyces	Blanus	0
Salmonella	Blanus	0
Sarcocystis	Blanus	0
Schellackia	Blanus	0
Serratia	Blanus	0
Shewanella	Blanus	0
Shigella	Blanus	0
Staphylococcus	Blanus	0
Stenotrophomonas	Blanus	0
Streptococcus	Blanus	0
Trichosporon	Blanus	0
Tritrichomonas	Blanus	0
Trypanosoma	Blanus	0
UnspecifiedApicomplexa	Blanus	0
Vahlkampfia	Blanus	0
Vannella	Blanus	0
Vibrio	Blanus	0
Yersinia	Blanus	0
Yokenella	Blanus	0
Adenoviridae	Chalcides	0
Aeromonas	Chalcides	0
Alcaligenes	Chalcides	0
Alternaria	Chalcides	0
Anaplasma	Chalcides	0
Anaplasmataceae	Chalcides	0
Aspergillus	Chalcides	0
Bacillus	Chalcides	0
Beauveria	Chalcides	0
Bordetella	Chalcides	0
Borrelia	Chalcides	0
Burkholderia	Chalcides	0
Caryospora	Chalcides	0
Cellulomonas	Chalcides	0
Chlamydia	Chalcides	0
Citrobacter	Chalcides	0
Cladosporium	Chalcides	0
Cryptoplasma	Chalcides	0
Cryptosporidium	Chalcides	0
Diutina	Chalcides	0
Edwardsiella	Chalcides	0
Eimeria	Chalcides	0
Enterobacter	Chalcides	0
Enterococcus	Chalcides	0
Erwinia	Chalcides	0
Escherichia	Chalcides	0
Fusarium	Chalcides	0
Geotrichum	Chalcides	0
Giardia	Chalcides	0
Haemocystidium	Chalcides	0
Haemogregarina	Chalcides	0
Haemogregarinidae	Chalcides	0
Hafnia	Chalcides	0
Hemolivia	Chalcides	0
Hepatozoon	Chalcides	0
Herpesviridae	Chalcides	0
Iridoviridae	Chalcides	0
Karyolysus	Chalcides	0
Klebsiella	Chalcides	0
Lankesterella	Chalcides	0
Leclercia	Chalcides	0
Leishmania	Chalcides	0
Lelliottia	Chalcides	0
Leptospira	Chalcides	0
Listeria	Chalcides	0
Meyerozyma	Chalcides	0
Micrococcus	Chalcides	0
Morganella	Chalcides	0
Mucor	Chalcides	0
Mycoplasma	Chalcides	0
Nairoviridae	Chalcides	0
Ophidiomyces	Chalcides	0
Pantoea	Chalcides	0
Paranannizziopsis	Chalcides	0
Pasteurella	Chalcides	0
Pichia	Chalcides	0
Pleosporales	Chalcides	0
Plesiomonas	Chalcides	0
Proteromonas	Chalcides	0
Proteus	Chalcides	0
Providencia	Chalcides	0
Pseudomonas	Chalcides	0
Pythium	Chalcides	0
Rahnella	Chalcides	0
Ralstonia	Chalcides	0
Raoultella	Chalcides	0
Reoviridae	Chalcides	0
Rhodotorula	Chalcides	0
Rickettsia	Chalcides	0
Salmonella	Chalcides	0
Sarcocystis	Chalcides	0
Schellackia	Chalcides	0
Serratia	Chalcides	0
Shewanella	Chalcides	0
Shigella	Chalcides	0
Staphylococcus	Chalcides	0
Stenotrophomonas	Chalcides	0
Streptococcus	Chalcides	0
Trichosporon	Chalcides	0
Tritrichomonas	Chalcides	0
Trypanosoma	Chalcides	0
UnspecifiedApicomplexa	Chalcides	0
Vibrio	Chalcides	0
Yersinia	Chalcides	0
Yokenella	Chalcides	0
Acanthamoeba	Coronella	0
Adeleorina	Coronella	0
Adelphamoeba	Coronella	0
Adenoviridae	Coronella	0
Aeromonas	Coronella	0
Alcaligenes	Coronella	0
Alternaria	Coronella	0
Anaplasma	Coronella	0
Anaplasmataceae	Coronella	0
Aspergillus	Coronella	0
Bacillus	Coronella	0
Beauveria	Coronella	0
Bordetella	Coronella	0
Borrelia	Coronella	0
Burkholderia	Coronella	0
Candida	Coronella	0
Caryospora	Coronella	0
Cellulomonas	Coronella	0
Chlamydia	Coronella	0
Citrobacter	Coronella	0
Cladosporium	Coronella	0
Cryptoplasma	Coronella	0
Cryptosporidium	Coronella	0
Diutina	Coronella	0
Echinamoeba	Coronella	0
Edwardsiella	Coronella	0
Eimeria	Coronella	0
Enterobacter	Coronella	0
Enterococcus	Coronella	0
Erwinia	Coronella	0
Escherichia	Coronella	0
Filamoeba	Coronella	0
Fusarium	Coronella	0
Geotrichum	Coronella	0
Giardia	Coronella	0
Haemocystidium	Coronella	0
Haemogregarina	Coronella	0
Haemogregarinidae	Coronella	0
Hafnia	Coronella	0
Hartmannella	Coronella	0
Hemolivia	Coronella	0
Hepatozoon	Coronella	0
Herpesviridae	Coronella	0
Iridoviridae	Coronella	0
Karyolysus	Coronella	0
Klebsiella	Coronella	0
Lankesterella	Coronella	0
Leclercia	Coronella	0
Leishmania	Coronella	0
Lelliottia	Coronella	0
Leptospira	Coronella	0
Listeria	Coronella	0
Meyerozyma	Coronella	0
Micrococcus	Coronella	0
Morganella	Coronella	0
Mucor	Coronella	0
Mycoplasma	Coronella	0
Naegleria	Coronella	0
Nairoviridae	Coronella	0
Pantoea	Coronella	0
Paranannizziopsis	Coronella	0
Pasteurella	Coronella	0
Pessonella	Coronella	0
Pichia	Coronella	0
Platyamoeba	Coronella	0
Pleosporales	Coronella	0
Plesiomonas	Coronella	0
Proteromonas	Coronella	0
Proteus	Coronella	0
Providencia	Coronella	0
Pseudomonas	Coronella	0
Pythium	Coronella	0
Rahnella	Coronella	0
Ralstonia	Coronella	0
Raoultella	Coronella	0
Reoviridae	Coronella	0
Rhodotorula	Coronella	0
Rickettsia	Coronella	0
Saccaromyces	Coronella	0
Schellackia	Coronella	0
Serratia	Coronella	0
Shewanella	Coronella	0
Shigella	Coronella	0
Staphylococcus	Coronella	0
Stenotrophomonas	Coronella	0
Streptococcus	Coronella	0
Trichosporon	Coronella	0
Tritrichomonas	Coronella	0
Trypanosoma	Coronella	0
UnspecifiedApicomplexa	Coronella	0
Vahlkampfia	Coronella	0
Vannella	Coronella	0
Vibrio	Coronella	0
Yersinia	Coronella	0
Yokenella	Coronella	0
Acanthamoeba	Dolichophis	0
Adeleorina	Dolichophis	0
Adelphamoeba	Dolichophis	0
Adenoviridae	Dolichophis	0
Aeromonas	Dolichophis	0
Alcaligenes	Dolichophis	0
Alternaria	Dolichophis	0
Anaplasma	Dolichophis	0
Anaplasmataceae	Dolichophis	0
Aspergillus	Dolichophis	0
Bacillus	Dolichophis	0
Beauveria	Dolichophis	0
Bordetella	Dolichophis	0
Borrelia	Dolichophis	0
Burkholderia	Dolichophis	0
Candida	Dolichophis	0
Caryospora	Dolichophis	0
Cellulomonas	Dolichophis	0
Chlamydia	Dolichophis	0
Citrobacter	Dolichophis	0
Cladosporium	Dolichophis	0
Cryptoplasma	Dolichophis	0
Cryptosporidium	Dolichophis	0
Diutina	Dolichophis	0
Echinamoeba	Dolichophis	0
Edwardsiella	Dolichophis	0
Eimeria	Dolichophis	0
Enterobacter	Dolichophis	0
Enterococcus	Dolichophis	0
Erwinia	Dolichophis	0
Escherichia	Dolichophis	0
Filamoeba	Dolichophis	0
Fusarium	Dolichophis	0
Geotrichum	Dolichophis	0
Giardia	Dolichophis	0
Haemocystidium	Dolichophis	0
Haemogregarina	Dolichophis	0
Haemogregarinidae	Dolichophis	0
Hafnia	Dolichophis	0
Hartmannella	Dolichophis	0
Hemolivia	Dolichophis	0
Herpesviridae	Dolichophis	0
Iridoviridae	Dolichophis	0
Karyolysus	Dolichophis	0
Klebsiella	Dolichophis	0
Lankesterella	Dolichophis	0
Leclercia	Dolichophis	0
Leishmania	Dolichophis	0
Lelliottia	Dolichophis	0
Leptospira	Dolichophis	0
Listeria	Dolichophis	0
Meyerozyma	Dolichophis	0
Micrococcus	Dolichophis	0
Morganella	Dolichophis	0
Mucor	Dolichophis	0
Mycoplasma	Dolichophis	0
Naegleria	Dolichophis	0
Nairoviridae	Dolichophis	0
Ophidiomyces	Dolichophis	0
Pantoea	Dolichophis	0
Paranannizziopsis	Dolichophis	0
Pasteurella	Dolichophis	0
Pessonella	Dolichophis	0
Pichia	Dolichophis	0
Platyamoeba	Dolichophis	0
Pleosporales	Dolichophis	0
Plesiomonas	Dolichophis	0
Proteromonas	Dolichophis	0
Proteus	Dolichophis	0
Providencia	Dolichophis	0
Pseudomonas	Dolichophis	0
Pythium	Dolichophis	0
Rahnella	Dolichophis	0
Ralstonia	Dolichophis	0
Raoultella	Dolichophis	0
Reoviridae	Dolichophis	0
Rhodotorula	Dolichophis	0
Rickettsia	Dolichophis	0
Saccaromyces	Dolichophis	0
Salmonella	Dolichophis	0
Sarcocystis	Dolichophis	0
Schellackia	Dolichophis	0
Serratia	Dolichophis	0
Shewanella	Dolichophis	0
Shigella	Dolichophis	0
Staphylococcus	Dolichophis	0
Stenotrophomonas	Dolichophis	0
Streptococcus	Dolichophis	0
Trichosporon	Dolichophis	0
Tritrichomonas	Dolichophis	0
Trypanosoma	Dolichophis	0
UnspecifiedApicomplexa	Dolichophis	0
Vahlkampfia	Dolichophis	0
Vannella	Dolichophis	0
Vibrio	Dolichophis	0
Yersinia	Dolichophis	0
Yokenella	Dolichophis	0
Acanthamoeba	Elaphe	0
Adeleorina	Elaphe	0
Adelphamoeba	Elaphe	0
Adenoviridae	Elaphe	0
Alcaligenes	Elaphe	0
Alternaria	Elaphe	0
Anaplasma	Elaphe	0
Anaplasmataceae	Elaphe	0
Beauveria	Elaphe	0
Bordetella	Elaphe	0
Borrelia	Elaphe	0
Burkholderia	Elaphe	0
Caryospora	Elaphe	0
Cellulomonas	Elaphe	0
Chlamydia	Elaphe	0
Citrobacter	Elaphe	0
Cryptoplasma	Elaphe	0
Cryptosporidium	Elaphe	0
Diutina	Elaphe	0
Echinamoeba	Elaphe	0
Edwardsiella	Elaphe	0
Eimeria	Elaphe	0
Enterobacter	Elaphe	0
Enterococcus	Elaphe	0
Erwinia	Elaphe	0
Filamoeba	Elaphe	0
Fusarium	Elaphe	0
Geotrichum	Elaphe	0
Giardia	Elaphe	0
Haemocystidium	Elaphe	0
Haemogregarina	Elaphe	0
Haemogregarinidae	Elaphe	0
Hafnia	Elaphe	0
Hartmannella	Elaphe	0
Hemolivia	Elaphe	0
Hepatozoon	Elaphe	0
Herpesviridae	Elaphe	0
Iridoviridae	Elaphe	0
Karyolysus	Elaphe	0
Klebsiella	Elaphe	0
Lankesterella	Elaphe	0
Leclercia	Elaphe	0
Leishmania	Elaphe	0
Lelliottia	Elaphe	0
Leptospira	Elaphe	0
Listeria	Elaphe	0
Meyerozyma	Elaphe	0
Morganella	Elaphe	0
Mycoplasma	Elaphe	0
Naegleria	Elaphe	0
Nairoviridae	Elaphe	0
Ophidiomyces	Elaphe	0
Pantoea	Elaphe	0
Paranannizziopsis	Elaphe	0
Pasteurella	Elaphe	0
Pessonella	Elaphe	0
Pichia	Elaphe	0
Platyamoeba	Elaphe	0
Pleosporales	Elaphe	0
Plesiomonas	Elaphe	0
Proteromonas	Elaphe	0
Providencia	Elaphe	0
Pythium	Elaphe	0
Rahnella	Elaphe	0
Ralstonia	Elaphe	0
Raoultella	Elaphe	0
Reoviridae	Elaphe	0
Rickettsia	Elaphe	0
Saccaromyces	Elaphe	0
Salmonella	Elaphe	0
Sarcocystis	Elaphe	0
Schellackia	Elaphe	0
Shewanella	Elaphe	0
Shigella	Elaphe	0
Streptococcus	Elaphe	0
Trichosporon	Elaphe	0
Tritrichomonas	Elaphe	0
Trypanosoma	Elaphe	0
UnspecifiedApicomplexa	Elaphe	0
Vahlkampfia	Elaphe	0
Vannella	Elaphe	0
Vibrio	Elaphe	0
Yersinia	Elaphe	0
Yokenella	Elaphe	0
Acanthamoeba	Emys	0
Adeleorina	Emys	0
Adelphamoeba	Emys	0
Adenoviridae	Emys	0
Alcaligenes	Emys	0
Alternaria	Emys	0
Anaplasma	Emys	0
Anaplasmataceae	Emys	0
Aspergillus	Emys	0
Bacillus	Emys	0
Beauveria	Emys	0
Bordetella	Emys	0
Borrelia	Emys	0
Burkholderia	Emys	0
Candida	Emys	0
Caryospora	Emys	0
Cladosporium	Emys	0
Cryptoplasma	Emys	0
Cryptosporidium	Emys	0
Diutina	Emys	0
Echinamoeba	Emys	0
Erwinia	Emys	0
Filamoeba	Emys	0
Fusarium	Emys	0
Geotrichum	Emys	0
Giardia	Emys	0
Haemocystidium	Emys	0
Haemogregarinidae	Emys	0
Hartmannella	Emys	0
Hemolivia	Emys	0
Hepatozoon	Emys	0
Herpesviridae	Emys	0
Iridoviridae	Emys	0
Karyolysus	Emys	0
Lankesterella	Emys	0
Leclercia	Emys	0
Leishmania	Emys	0
Lelliottia	Emys	0
Leptospira	Emys	0
Meyerozyma	Emys	0
Micrococcus	Emys	0
Morganella	Emys	0
Mucor	Emys	0
Naegleria	Emys	0
Nairoviridae	Emys	0
Ophidiomyces	Emys	0
Pantoea	Emys	0
Paranannizziopsis	Emys	0
Pasteurella	Emys	0
Pessonella	Emys	0
Pichia	Emys	0
Platyamoeba	Emys	0
Pleosporales	Emys	0
Proteromonas	Emys	0
Pythium	Emys	0
Rahnella	Emys	0
Ralstonia	Emys	0
Raoultella	Emys	0
Reoviridae	Emys	0
Rhodotorula	Emys	0
Rickettsia	Emys	0
Saccaromyces	Emys	0
Sarcocystis	Emys	0
Schellackia	Emys	0
Shewanella	Emys	0
Shigella	Emys	0
Stenotrophomonas	Emys	0
Streptococcus	Emys	0
Trichosporon	Emys	0
Tritrichomonas	Emys	0
Trypanosoma	Emys	0
UnspecifiedApicomplexa	Emys	0
Vahlkampfia	Emys	0
Vannella	Emys	0
Yokenella	Emys	0
Adelphamoeba	Gallotia	0
Adenoviridae	Gallotia	0
Aeromonas	Gallotia	0
Alcaligenes	Gallotia	0
Alternaria	Gallotia	0
Anaplasma	Gallotia	0
Anaplasmataceae	Gallotia	0
Aspergillus	Gallotia	0
Bacillus	Gallotia	0
Beauveria	Gallotia	0
Bordetella	Gallotia	0
Borrelia	Gallotia	0
Burkholderia	Gallotia	0
Candida	Gallotia	0
Caryospora	Gallotia	0
Cellulomonas	Gallotia	0
Chlamydia	Gallotia	0
Citrobacter	Gallotia	0
Cladosporium	Gallotia	0
Cryptoplasma	Gallotia	0
Cryptosporidium	Gallotia	0
Diutina	Gallotia	0
Edwardsiella	Gallotia	0
Eimeria	Gallotia	0
Enterobacter	Gallotia	0
Enterococcus	Gallotia	0
Erwinia	Gallotia	0
Escherichia	Gallotia	0
Fusarium	Gallotia	0
Geotrichum	Gallotia	0
Giardia	Gallotia	0
Haemocystidium	Gallotia	0
Haemogregarina	Gallotia	0
Haemogregarinidae	Gallotia	0
Hafnia	Gallotia	0
Hemolivia	Gallotia	0
Hepatozoon	Gallotia	0
Herpesviridae	Gallotia	0
Iridoviridae	Gallotia	0
Klebsiella	Gallotia	0
Lankesterella	Gallotia	0
Leclercia	Gallotia	0
Leishmania	Gallotia	0
Lelliottia	Gallotia	0
Leptospira	Gallotia	0
Listeria	Gallotia	0
Meyerozyma	Gallotia	0
Micrococcus	Gallotia	0
Morganella	Gallotia	0
Mucor	Gallotia	0
Mycoplasma	Gallotia	0
Nairoviridae	Gallotia	0
Ophidiomyces	Gallotia	0
Pantoea	Gallotia	0
Paranannizziopsis	Gallotia	0
Pasteurella	Gallotia	0
Pichia	Gallotia	0
Pleosporales	Gallotia	0
Plesiomonas	Gallotia	0
Proteromonas	Gallotia	0
Proteus	Gallotia	0
Providencia	Gallotia	0
Pseudomonas	Gallotia	0
Pythium	Gallotia	0
Rahnella	Gallotia	0
Ralstonia	Gallotia	0
Raoultella	Gallotia	0
Reoviridae	Gallotia	0
Rhodotorula	Gallotia	0
Rickettsia	Gallotia	0
Saccaromyces	Gallotia	0
Schellackia	Gallotia	0
Serratia	Gallotia	0
Shewanella	Gallotia	0
Shigella	Gallotia	0
Staphylococcus	Gallotia	0
Stenotrophomonas	Gallotia	0
Streptococcus	Gallotia	0
Trichosporon	Gallotia	0
Tritrichomonas	Gallotia	0
Trypanosoma	Gallotia	0
UnspecifiedApicomplexa	Gallotia	0
Vannella	Gallotia	0
Vibrio	Gallotia	0
Yersinia	Gallotia	0
Yokenella	Gallotia	0
Acanthamoeba	Hemidactylus	0
Adeleorina	Hemidactylus	0
Adelphamoeba	Hemidactylus	0
Adenoviridae	Hemidactylus	0
Aeromonas	Hemidactylus	0
Alcaligenes	Hemidactylus	0
Alternaria	Hemidactylus	0
Anaplasma	Hemidactylus	0
Anaplasmataceae	Hemidactylus	0
Aspergillus	Hemidactylus	0
Bacillus	Hemidactylus	0
Beauveria	Hemidactylus	0
Bordetella	Hemidactylus	0
Borrelia	Hemidactylus	0
Burkholderia	Hemidactylus	0
Candida	Hemidactylus	0
Caryospora	Hemidactylus	0
Cellulomonas	Hemidactylus	0
Chlamydia	Hemidactylus	0
Citrobacter	Hemidactylus	0
Cladosporium	Hemidactylus	0
Cryptoplasma	Hemidactylus	0
Cryptosporidium	Hemidactylus	0
Diutina	Hemidactylus	0
Echinamoeba	Hemidactylus	0
Edwardsiella	Hemidactylus	0
Eimeria	Hemidactylus	0
Enterobacter	Hemidactylus	0
Enterococcus	Hemidactylus	0
Erwinia	Hemidactylus	0
Escherichia	Hemidactylus	0
Filamoeba	Hemidactylus	0
Fusarium	Hemidactylus	0
Geotrichum	Hemidactylus	0
Giardia	Hemidactylus	0
Haemocystidium	Hemidactylus	0
Haemogregarina	Hemidactylus	0
Haemogregarinidae	Hemidactylus	0
Hafnia	Hemidactylus	0
Hartmannella	Hemidactylus	0
Hemolivia	Hemidactylus	0
Hepatozoon	Hemidactylus	0
Herpesviridae	Hemidactylus	0
Iridoviridae	Hemidactylus	0
Karyolysus	Hemidactylus	0
Klebsiella	Hemidactylus	0
Lankesterella	Hemidactylus	0
Leclercia	Hemidactylus	0
Lelliottia	Hemidactylus	0
Leptospira	Hemidactylus	0
Listeria	Hemidactylus	0
Meyerozyma	Hemidactylus	0
Micrococcus	Hemidactylus	0
Morganella	Hemidactylus	0
Mucor	Hemidactylus	0
Mycoplasma	Hemidactylus	0
Naegleria	Hemidactylus	0
Nairoviridae	Hemidactylus	0
Ophidiomyces	Hemidactylus	0
Pantoea	Hemidactylus	0
Paranannizziopsis	Hemidactylus	0
Pasteurella	Hemidactylus	0
Pessonella	Hemidactylus	0
Pichia	Hemidactylus	0
Platyamoeba	Hemidactylus	0
Pleosporales	Hemidactylus	0
Plesiomonas	Hemidactylus	0
Proteromonas	Hemidactylus	0
Proteus	Hemidactylus	0
Providencia	Hemidactylus	0
Pseudomonas	Hemidactylus	0
Pythium	Hemidactylus	0
Rahnella	Hemidactylus	0
Ralstonia	Hemidactylus	0
Raoultella	Hemidactylus	0
Reoviridae	Hemidactylus	0
Rhodotorula	Hemidactylus	0
Rickettsia	Hemidactylus	0
Saccaromyces	Hemidactylus	0
Salmonella	Hemidactylus	0
Sarcocystis	Hemidactylus	0
Schellackia	Hemidactylus	0
Serratia	Hemidactylus	0
Shewanella	Hemidactylus	0
Shigella	Hemidactylus	0
Staphylococcus	Hemidactylus	0
Stenotrophomonas	Hemidactylus	0
Streptococcus	Hemidactylus	0
Trichosporon	Hemidactylus	0
Tritrichomonas	Hemidactylus	0
Trypanosoma	Hemidactylus	0
UnspecifiedApicomplexa	Hemidactylus	0
Vahlkampfia	Hemidactylus	0
Vannella	Hemidactylus	0
Vibrio	Hemidactylus	0
Yersinia	Hemidactylus	0
Yokenella	Hemidactylus	0
Acanthamoeba	Hemorrhois	0
Adeleorina	Hemorrhois	0
Adelphamoeba	Hemorrhois	0
Adenoviridae	Hemorrhois	0
Aeromonas	Hemorrhois	0
Alcaligenes	Hemorrhois	0
Alternaria	Hemorrhois	0
Anaplasma	Hemorrhois	0
Anaplasmataceae	Hemorrhois	0
Aspergillus	Hemorrhois	0
Bacillus	Hemorrhois	0
Beauveria	Hemorrhois	0
Bordetella	Hemorrhois	0
Borrelia	Hemorrhois	0
Burkholderia	Hemorrhois	0
Candida	Hemorrhois	0
Caryospora	Hemorrhois	0
Cellulomonas	Hemorrhois	0
Chlamydia	Hemorrhois	0
Citrobacter	Hemorrhois	0
Cladosporium	Hemorrhois	0
Cryptoplasma	Hemorrhois	0
Cryptosporidium	Hemorrhois	0
Diutina	Hemorrhois	0
Echinamoeba	Hemorrhois	0
Edwardsiella	Hemorrhois	0
Eimeria	Hemorrhois	0
Enterobacter	Hemorrhois	0
Enterococcus	Hemorrhois	0
Erwinia	Hemorrhois	0
Escherichia	Hemorrhois	0
Filamoeba	Hemorrhois	0
Fusarium	Hemorrhois	0
Geotrichum	Hemorrhois	0
Giardia	Hemorrhois	0
Haemocystidium	Hemorrhois	0
Haemogregarina	Hemorrhois	0
Haemogregarinidae	Hemorrhois	0
Hafnia	Hemorrhois	0
Hartmannella	Hemorrhois	0
Hemolivia	Hemorrhois	0
Herpesviridae	Hemorrhois	0
Iridoviridae	Hemorrhois	0
Karyolysus	Hemorrhois	0
Klebsiella	Hemorrhois	0
Lankesterella	Hemorrhois	0
Leclercia	Hemorrhois	0
Leishmania	Hemorrhois	0
Lelliottia	Hemorrhois	0
Leptospira	Hemorrhois	0
Listeria	Hemorrhois	0
Meyerozyma	Hemorrhois	0
Micrococcus	Hemorrhois	0
Morganella	Hemorrhois	0
Mucor	Hemorrhois	0
Mycoplasma	Hemorrhois	0
Naegleria	Hemorrhois	0
Nairoviridae	Hemorrhois	0
Ophidiomyces	Hemorrhois	0
Pantoea	Hemorrhois	0
Paranannizziopsis	Hemorrhois	0
Pasteurella	Hemorrhois	0
Pessonella	Hemorrhois	0
Pichia	Hemorrhois	0
Platyamoeba	Hemorrhois	0
Pleosporales	Hemorrhois	0
Plesiomonas	Hemorrhois	0
Proteromonas	Hemorrhois	0
Proteus	Hemorrhois	0
Providencia	Hemorrhois	0
Pseudomonas	Hemorrhois	0
Pythium	Hemorrhois	0
Rahnella	Hemorrhois	0
Ralstonia	Hemorrhois	0
Raoultella	Hemorrhois	0
Reoviridae	Hemorrhois	0
Rhodotorula	Hemorrhois	0
Rickettsia	Hemorrhois	0
Saccaromyces	Hemorrhois	0
Salmonella	Hemorrhois	0
Sarcocystis	Hemorrhois	0
Schellackia	Hemorrhois	0
Serratia	Hemorrhois	0
Shewanella	Hemorrhois	0
Shigella	Hemorrhois	0
Staphylococcus	Hemorrhois	0
Stenotrophomonas	Hemorrhois	0
Streptococcus	Hemorrhois	0
Trichosporon	Hemorrhois	0
Tritrichomonas	Hemorrhois	0
Trypanosoma	Hemorrhois	0
UnspecifiedApicomplexa	Hemorrhois	0
Vahlkampfia	Hemorrhois	0
Vannella	Hemorrhois	0
Vibrio	Hemorrhois	0
Yersinia	Hemorrhois	0
Yokenella	Hemorrhois	0
Acanthamoeba	Hierophis	0
Adeleorina	Hierophis	0
Adelphamoeba	Hierophis	0
Adenoviridae	Hierophis	0
Aeromonas	Hierophis	0
Alcaligenes	Hierophis	0
Alternaria	Hierophis	0
Anaplasma	Hierophis	0
Anaplasmataceae	Hierophis	0
Aspergillus	Hierophis	0
Bacillus	Hierophis	0
Beauveria	Hierophis	0
Bordetella	Hierophis	0
Borrelia	Hierophis	0
Burkholderia	Hierophis	0
Candida	Hierophis	0
Caryospora	Hierophis	0
Cellulomonas	Hierophis	0
Chlamydia	Hierophis	0
Citrobacter	Hierophis	0
Cryptoplasma	Hierophis	0
Cryptosporidium	Hierophis	0
Diutina	Hierophis	0
Echinamoeba	Hierophis	0
Edwardsiella	Hierophis	0
Eimeria	Hierophis	0
Enterobacter	Hierophis	0
Enterococcus	Hierophis	0
Erwinia	Hierophis	0
Escherichia	Hierophis	0
Filamoeba	Hierophis	0
Fusarium	Hierophis	0
Geotrichum	Hierophis	0
Giardia	Hierophis	0
Haemocystidium	Hierophis	0
Haemogregarina	Hierophis	0
Haemogregarinidae	Hierophis	0
Hafnia	Hierophis	0
Hartmannella	Hierophis	0
Hemolivia	Hierophis	0
Herpesviridae	Hierophis	0
Iridoviridae	Hierophis	0
Karyolysus	Hierophis	0
Klebsiella	Hierophis	0
Lankesterella	Hierophis	0
Leclercia	Hierophis	0
Leishmania	Hierophis	0
Lelliottia	Hierophis	0
Leptospira	Hierophis	0
Listeria	Hierophis	0
Meyerozyma	Hierophis	0
Micrococcus	Hierophis	0
Morganella	Hierophis	0
Mucor	Hierophis	0
Mycoplasma	Hierophis	0
Naegleria	Hierophis	0
Nairoviridae	Hierophis	0
Pantoea	Hierophis	0
Paranannizziopsis	Hierophis	0
Pasteurella	Hierophis	0
Pessonella	Hierophis	0
Pichia	Hierophis	0
Platyamoeba	Hierophis	0
Pleosporales	Hierophis	0
Plesiomonas	Hierophis	0
Proteromonas	Hierophis	0
Proteus	Hierophis	0
Providencia	Hierophis	0
Pseudomonas	Hierophis	0
Pythium	Hierophis	0
Rahnella	Hierophis	0
Ralstonia	Hierophis	0
Raoultella	Hierophis	0
Reoviridae	Hierophis	0
Rhodotorula	Hierophis	0
Rickettsia	Hierophis	0
Saccaromyces	Hierophis	0
Salmonella	Hierophis	0
Sarcocystis	Hierophis	0
Schellackia	Hierophis	0
Serratia	Hierophis	0
Shewanella	Hierophis	0
Shigella	Hierophis	0
Staphylococcus	Hierophis	0
Stenotrophomonas	Hierophis	0
Streptococcus	Hierophis	0
Trichosporon	Hierophis	0
Tritrichomonas	Hierophis	0
Trypanosoma	Hierophis	0
UnspecifiedApicomplexa	Hierophis	0
Vahlkampfia	Hierophis	0
Vannella	Hierophis	0
Vibrio	Hierophis	0
Yersinia	Hierophis	0
Yokenella	Hierophis	0
Acanthamoeba	Iberolacerta	0
Adelphamoeba	Iberolacerta	0
Aeromonas	Iberolacerta	0
Alcaligenes	Iberolacerta	0
Alternaria	Iberolacerta	0
Anaplasma	Iberolacerta	0
Anaplasmataceae	Iberolacerta	0
Aspergillus	Iberolacerta	0
Bacillus	Iberolacerta	0
Beauveria	Iberolacerta	0
Bordetella	Iberolacerta	0
Borrelia	Iberolacerta	0
Burkholderia	Iberolacerta	0
Candida	Iberolacerta	0
Caryospora	Iberolacerta	0
Cellulomonas	Iberolacerta	0
Chlamydia	Iberolacerta	0
Citrobacter	Iberolacerta	0
Cladosporium	Iberolacerta	0
Cryptoplasma	Iberolacerta	0
Cryptosporidium	Iberolacerta	0
Diutina	Iberolacerta	0
Echinamoeba	Iberolacerta	0
Edwardsiella	Iberolacerta	0
Eimeria	Iberolacerta	0
Enterobacter	Iberolacerta	0
Enterococcus	Iberolacerta	0
Erwinia	Iberolacerta	0
Escherichia	Iberolacerta	0
Filamoeba	Iberolacerta	0
Fusarium	Iberolacerta	0
Geotrichum	Iberolacerta	0
Haemocystidium	Iberolacerta	0
Haemogregarina	Iberolacerta	0
Haemogregarinidae	Iberolacerta	0
Hafnia	Iberolacerta	0
Hartmannella	Iberolacerta	0
Hemolivia	Iberolacerta	0
Hepatozoon	Iberolacerta	0
Herpesviridae	Iberolacerta	0
Klebsiella	Iberolacerta	0
Lankesterella	Iberolacerta	0
Leclercia	Iberolacerta	0
Leishmania	Iberolacerta	0
Lelliottia	Iberolacerta	0
Leptospira	Iberolacerta	0
Listeria	Iberolacerta	0
Meyerozyma	Iberolacerta	0
Micrococcus	Iberolacerta	0
Morganella	Iberolacerta	0
Mucor	Iberolacerta	0
Mycoplasma	Iberolacerta	0
Naegleria	Iberolacerta	0
Nairoviridae	Iberolacerta	0
Ophidiomyces	Iberolacerta	0
Pantoea	Iberolacerta	0
Paranannizziopsis	Iberolacerta	0
Pasteurella	Iberolacerta	0
Pessonella	Iberolacerta	0
Pichia	Iberolacerta	0
Platyamoeba	Iberolacerta	0
Pleosporales	Iberolacerta	0
Plesiomonas	Iberolacerta	0
Proteromonas	Iberolacerta	0
Proteus	Iberolacerta	0
Providencia	Iberolacerta	0
Pseudomonas	Iberolacerta	0
Pythium	Iberolacerta	0
Rahnella	Iberolacerta	0
Ralstonia	Iberolacerta	0
Raoultella	Iberolacerta	0
Reoviridae	Iberolacerta	0
Rhodotorula	Iberolacerta	0
Rickettsia	Iberolacerta	0
Saccaromyces	Iberolacerta	0
Salmonella	Iberolacerta	0
Sarcocystis	Iberolacerta	0
Serratia	Iberolacerta	0
Shewanella	Iberolacerta	0
Shigella	Iberolacerta	0
Staphylococcus	Iberolacerta	0
Stenotrophomonas	Iberolacerta	0
Streptococcus	Iberolacerta	0
Trichosporon	Iberolacerta	0
Tritrichomonas	Iberolacerta	0
Trypanosoma	Iberolacerta	0
UnspecifiedApicomplexa	Iberolacerta	0
Vahlkampfia	Iberolacerta	0
Vannella	Iberolacerta	0
Vibrio	Iberolacerta	0
Yersinia	Iberolacerta	0
Yokenella	Iberolacerta	0
Acanthamoeba	Lacerta	0
Adelphamoeba	Lacerta	0
Aeromonas	Lacerta	0
Alcaligenes	Lacerta	0
Alternaria	Lacerta	0
Anaplasma	Lacerta	0
Aspergillus	Lacerta	0
Bacillus	Lacerta	0
Beauveria	Lacerta	0
Bordetella	Lacerta	0
Burkholderia	Lacerta	0
Candida	Lacerta	0
Caryospora	Lacerta	0
Cellulomonas	Lacerta	0
Chlamydia	Lacerta	0
Citrobacter	Lacerta	0
Cladosporium	Lacerta	0
Cryptosporidium	Lacerta	0
Diutina	Lacerta	0
Echinamoeba	Lacerta	0
Edwardsiella	Lacerta	0
Eimeria	Lacerta	0
Enterobacter	Lacerta	0
Enterococcus	Lacerta	0
Erwinia	Lacerta	0
Escherichia	Lacerta	0
Filamoeba	Lacerta	0
Fusarium	Lacerta	0
Geotrichum	Lacerta	0
Giardia	Lacerta	0
Haemocystidium	Lacerta	0
Haemogregarina	Lacerta	0
Hafnia	Lacerta	0
Hartmannella	Lacerta	0
Hemolivia	Lacerta	0
Hepatozoon	Lacerta	0
Klebsiella	Lacerta	0
Lankesterella	Lacerta	0
Leclercia	Lacerta	0
Leishmania	Lacerta	0
Lelliottia	Lacerta	0
Leptospira	Lacerta	0
Listeria	Lacerta	0
Meyerozyma	Lacerta	0
Micrococcus	Lacerta	0
Morganella	Lacerta	0
Mucor	Lacerta	0
Mycoplasma	Lacerta	0
Naegleria	Lacerta	0
Nairoviridae	Lacerta	0
Ophidiomyces	Lacerta	0
Pantoea	Lacerta	0
Paranannizziopsis	Lacerta	0
Pasteurella	Lacerta	0
Pessonella	Lacerta	0
Pichia	Lacerta	0
Platyamoeba	Lacerta	0
Pleosporales	Lacerta	0
Plesiomonas	Lacerta	0
Proteus	Lacerta	0
Providencia	Lacerta	0
Pseudomonas	Lacerta	0
Pythium	Lacerta	0
Rahnella	Lacerta	0
Ralstonia	Lacerta	0
Raoultella	Lacerta	0
Reoviridae	Lacerta	0
Rhodotorula	Lacerta	0
Rickettsia	Lacerta	0
Saccaromyces	Lacerta	0
Sarcocystis	Lacerta	0
Serratia	Lacerta	0
Shewanella	Lacerta	0
Shigella	Lacerta	0
Staphylococcus	Lacerta	0
Stenotrophomonas	Lacerta	0
Streptococcus	Lacerta	0
Trichosporon	Lacerta	0
Trypanosoma	Lacerta	0
UnspecifiedApicomplexa	Lacerta	0
Vahlkampfia	Lacerta	0
Vannella	Lacerta	0
Vibrio	Lacerta	0
Yersinia	Lacerta	0
Yokenella	Lacerta	0
Acanthamoeba	Lampropeltis	0
Adeleorina	Lampropeltis	0
Adelphamoeba	Lampropeltis	0
Adenoviridae	Lampropeltis	0
Aeromonas	Lampropeltis	0
Alcaligenes	Lampropeltis	0
Alternaria	Lampropeltis	0
Anaplasma	Lampropeltis	0
Anaplasmataceae	Lampropeltis	0
Aspergillus	Lampropeltis	0
Bacillus	Lampropeltis	0
Beauveria	Lampropeltis	0
Bordetella	Lampropeltis	0
Borrelia	Lampropeltis	0
Burkholderia	Lampropeltis	0
Candida	Lampropeltis	0
Caryospora	Lampropeltis	0
Cellulomonas	Lampropeltis	0
Chlamydia	Lampropeltis	0
Citrobacter	Lampropeltis	0
Cladosporium	Lampropeltis	0
Cryptoplasma	Lampropeltis	0
Cryptosporidium	Lampropeltis	0
Diutina	Lampropeltis	0
Echinamoeba	Lampropeltis	0
Edwardsiella	Lampropeltis	0
Eimeria	Lampropeltis	0
Enterobacter	Lampropeltis	0
Enterococcus	Lampropeltis	0
Erwinia	Lampropeltis	0
Escherichia	Lampropeltis	0
Filamoeba	Lampropeltis	0
Fusarium	Lampropeltis	0
Geotrichum	Lampropeltis	0
Giardia	Lampropeltis	0
Haemocystidium	Lampropeltis	0
Haemogregarina	Lampropeltis	0
Haemogregarinidae	Lampropeltis	0
Hafnia	Lampropeltis	0
Hartmannella	Lampropeltis	0
Hemolivia	Lampropeltis	0
Hepatozoon	Lampropeltis	0
Herpesviridae	Lampropeltis	0
Iridoviridae	Lampropeltis	0
Karyolysus	Lampropeltis	0
Klebsiella	Lampropeltis	0
Lankesterella	Lampropeltis	0
Leclercia	Lampropeltis	0
Leishmania	Lampropeltis	0
Lelliottia	Lampropeltis	0
Leptospira	Lampropeltis	0
Listeria	Lampropeltis	0
Meyerozyma	Lampropeltis	0
Micrococcus	Lampropeltis	0
Morganella	Lampropeltis	0
Mucor	Lampropeltis	0
Mycoplasma	Lampropeltis	0
Naegleria	Lampropeltis	0
Nairoviridae	Lampropeltis	0
Ophidiomyces	Lampropeltis	0
Pantoea	Lampropeltis	0
Paranannizziopsis	Lampropeltis	0
Pasteurella	Lampropeltis	0
Pessonella	Lampropeltis	0
Pichia	Lampropeltis	0
Platyamoeba	Lampropeltis	0
Pleosporales	Lampropeltis	0
Plesiomonas	Lampropeltis	0
Proteromonas	Lampropeltis	0
Proteus	Lampropeltis	0
Providencia	Lampropeltis	0
Pseudomonas	Lampropeltis	0
Pythium	Lampropeltis	0
Rahnella	Lampropeltis	0
Ralstonia	Lampropeltis	0
Raoultella	Lampropeltis	0
Reoviridae	Lampropeltis	0
Rhodotorula	Lampropeltis	0
Rickettsia	Lampropeltis	0
Saccaromyces	Lampropeltis	0
Salmonella	Lampropeltis	0
Schellackia	Lampropeltis	0
Serratia	Lampropeltis	0
Shewanella	Lampropeltis	0
Shigella	Lampropeltis	0
Staphylococcus	Lampropeltis	0
Stenotrophomonas	Lampropeltis	0
Streptococcus	Lampropeltis	0
Trichosporon	Lampropeltis	0
Tritrichomonas	Lampropeltis	0
Trypanosoma	Lampropeltis	0
UnspecifiedApicomplexa	Lampropeltis	0
Vahlkampfia	Lampropeltis	0
Vannella	Lampropeltis	0
Vibrio	Lampropeltis	0
Yersinia	Lampropeltis	0
Yokenella	Lampropeltis	0
Acanthamoeba	Laudakia	0
Adeleorina	Laudakia	0
Adelphamoeba	Laudakia	0
Adenoviridae	Laudakia	0
Aeromonas	Laudakia	0
Alcaligenes	Laudakia	0
Alternaria	Laudakia	0
Anaplasma	Laudakia	0
Anaplasmataceae	Laudakia	0
Aspergillus	Laudakia	0
Bacillus	Laudakia	0
Beauveria	Laudakia	0
Bordetella	Laudakia	0
Borrelia	Laudakia	0
Burkholderia	Laudakia	0
Candida	Laudakia	0
Caryospora	Laudakia	0
Cellulomonas	Laudakia	0
Chlamydia	Laudakia	0
Citrobacter	Laudakia	0
Cladosporium	Laudakia	0
Cryptoplasma	Laudakia	0
Diutina	Laudakia	0
Echinamoeba	Laudakia	0
Edwardsiella	Laudakia	0
Eimeria	Laudakia	0
Enterobacter	Laudakia	0
Enterococcus	Laudakia	0
Erwinia	Laudakia	0
Escherichia	Laudakia	0
Filamoeba	Laudakia	0
Fusarium	Laudakia	0
Geotrichum	Laudakia	0
Giardia	Laudakia	0
Haemocystidium	Laudakia	0
Haemogregarina	Laudakia	0
Haemogregarinidae	Laudakia	0
Hafnia	Laudakia	0
Hartmannella	Laudakia	0
Hemolivia	Laudakia	0
Hepatozoon	Laudakia	0
Herpesviridae	Laudakia	0
Iridoviridae	Laudakia	0
Karyolysus	Laudakia	0
Klebsiella	Laudakia	0
Lankesterella	Laudakia	0
Leclercia	Laudakia	0
Leishmania	Laudakia	0
Lelliottia	Laudakia	0
Leptospira	Laudakia	0
Listeria	Laudakia	0
Meyerozyma	Laudakia	0
Micrococcus	Laudakia	0
Morganella	Laudakia	0
Mucor	Laudakia	0
Mycoplasma	Laudakia	0
Naegleria	Laudakia	0
Nairoviridae	Laudakia	0
Ophidiomyces	Laudakia	0
Pantoea	Laudakia	0
Paranannizziopsis	Laudakia	0
Pasteurella	Laudakia	0
Pessonella	Laudakia	0
Pichia	Laudakia	0
Platyamoeba	Laudakia	0
Pleosporales	Laudakia	0
Plesiomonas	Laudakia	0
Proteromonas	Laudakia	0
Proteus	Laudakia	0
Providencia	Laudakia	0
Pseudomonas	Laudakia	0
Pythium	Laudakia	0
Rahnella	Laudakia	0
Ralstonia	Laudakia	0
Raoultella	Laudakia	0
Reoviridae	Laudakia	0
Rhodotorula	Laudakia	0
Rickettsia	Laudakia	0
Saccaromyces	Laudakia	0
Salmonella	Laudakia	0
Sarcocystis	Laudakia	0
Schellackia	Laudakia	0
Serratia	Laudakia	0
Shewanella	Laudakia	0
Shigella	Laudakia	0
Staphylococcus	Laudakia	0
Stenotrophomonas	Laudakia	0
Streptococcus	Laudakia	0
Trichosporon	Laudakia	0
Tritrichomonas	Laudakia	0
Trypanosoma	Laudakia	0
UnspecifiedApicomplexa	Laudakia	0
Vahlkampfia	Laudakia	0
Vannella	Laudakia	0
Vibrio	Laudakia	0
Yersinia	Laudakia	0
Yokenella	Laudakia	0
Acanthamoeba	Malpolon	0
Adeleorina	Malpolon	0
Adelphamoeba	Malpolon	0
Adenoviridae	Malpolon	0
Aeromonas	Malpolon	0
Alcaligenes	Malpolon	0
Alternaria	Malpolon	0
Anaplasma	Malpolon	0
Anaplasmataceae	Malpolon	0
Aspergillus	Malpolon	0
Bacillus	Malpolon	0
Beauveria	Malpolon	0
Bordetella	Malpolon	0
Borrelia	Malpolon	0
Burkholderia	Malpolon	0
Candida	Malpolon	0
Caryospora	Malpolon	0
Cellulomonas	Malpolon	0
Chlamydia	Malpolon	0
Citrobacter	Malpolon	0
Cladosporium	Malpolon	0
Cryptoplasma	Malpolon	0
Cryptosporidium	Malpolon	0
Diutina	Malpolon	0
Echinamoeba	Malpolon	0
Edwardsiella	Malpolon	0
Eimeria	Malpolon	0
Enterobacter	Malpolon	0
Enterococcus	Malpolon	0
Erwinia	Malpolon	0
Escherichia	Malpolon	0
Filamoeba	Malpolon	0
Fusarium	Malpolon	0
Geotrichum	Malpolon	0
Giardia	Malpolon	0
Haemocystidium	Malpolon	0
Haemogregarina	Malpolon	0
Haemogregarinidae	Malpolon	0
Hafnia	Malpolon	0
Hartmannella	Malpolon	0
Hemolivia	Malpolon	0
Herpesviridae	Malpolon	0
Iridoviridae	Malpolon	0
Karyolysus	Malpolon	0
Klebsiella	Malpolon	0
Lankesterella	Malpolon	0
Leclercia	Malpolon	0
Leishmania	Malpolon	0
Lelliottia	Malpolon	0
Leptospira	Malpolon	0
Listeria	Malpolon	0
Meyerozyma	Malpolon	0
Micrococcus	Malpolon	0
Morganella	Malpolon	0
Mucor	Malpolon	0
Mycoplasma	Malpolon	0
Naegleria	Malpolon	0
Nairoviridae	Malpolon	0
Ophidiomyces	Malpolon	0
Pantoea	Malpolon	0
Paranannizziopsis	Malpolon	0
Pasteurella	Malpolon	0
Pessonella	Malpolon	0
Pichia	Malpolon	0
Platyamoeba	Malpolon	0
Pleosporales	Malpolon	0
Plesiomonas	Malpolon	0
Proteromonas	Malpolon	0
Proteus	Malpolon	0
Providencia	Malpolon	0
Pseudomonas	Malpolon	0
Pythium	Malpolon	0
Rahnella	Malpolon	0
Ralstonia	Malpolon	0
Raoultella	Malpolon	0
Reoviridae	Malpolon	0
Rhodotorula	Malpolon	0
Rickettsia	Malpolon	0
Saccaromyces	Malpolon	0
Salmonella	Malpolon	0
Sarcocystis	Malpolon	0
Schellackia	Malpolon	0
Serratia	Malpolon	0
Shewanella	Malpolon	0
Shigella	Malpolon	0
Staphylococcus	Malpolon	0
Stenotrophomonas	Malpolon	0
Streptococcus	Malpolon	0
Trichosporon	Malpolon	0
Tritrichomonas	Malpolon	0
Trypanosoma	Malpolon	0
UnspecifiedApicomplexa	Malpolon	0
Vahlkampfia	Malpolon	0
Vannella	Malpolon	0
Vibrio	Malpolon	0
Yersinia	Malpolon	0
Yokenella	Malpolon	0
Acanthamoeba	Mauremys	0
Adeleorina	Mauremys	0
Adelphamoeba	Mauremys	0
Adenoviridae	Mauremys	0
Alcaligenes	Mauremys	0
Alternaria	Mauremys	0
Anaplasma	Mauremys	0
Anaplasmataceae	Mauremys	0
Aspergillus	Mauremys	0
Bacillus	Mauremys	0
Beauveria	Mauremys	0
Bordetella	Mauremys	0
Borrelia	Mauremys	0
Burkholderia	Mauremys	0
Candida	Mauremys	0
Caryospora	Mauremys	0
Cellulomonas	Mauremys	0
Chlamydia	Mauremys	0
Cladosporium	Mauremys	0
Cryptoplasma	Mauremys	0
Cryptosporidium	Mauremys	0
Diutina	Mauremys	0
Echinamoeba	Mauremys	0
Eimeria	Mauremys	0
Enterococcus	Mauremys	0
Erwinia	Mauremys	0
Filamoeba	Mauremys	0
Fusarium	Mauremys	0
Geotrichum	Mauremys	0
Giardia	Mauremys	0
Haemocystidium	Mauremys	0
Haemogregarinidae	Mauremys	0
Hafnia	Mauremys	0
Hartmannella	Mauremys	0
Hemolivia	Mauremys	0
Iridoviridae	Mauremys	0
Karyolysus	Mauremys	0
Lankesterella	Mauremys	0
Leclercia	Mauremys	0
Leishmania	Mauremys	0
Lelliottia	Mauremys	0
Leptospira	Mauremys	0
Listeria	Mauremys	0
Meyerozyma	Mauremys	0
Micrococcus	Mauremys	0
Morganella	Mauremys	0
Mucor	Mauremys	0
Mycoplasma	Mauremys	0
Naegleria	Mauremys	0
Nairoviridae	Mauremys	0
Ophidiomyces	Mauremys	0
Pantoea	Mauremys	0
Paranannizziopsis	Mauremys	0
Pessonella	Mauremys	0
Pichia	Mauremys	0
Platyamoeba	Mauremys	0
Pleosporales	Mauremys	0
Proteromonas	Mauremys	0
Providencia	Mauremys	0
Pseudomonas	Mauremys	0
Pythium	Mauremys	0
Rahnella	Mauremys	0
Ralstonia	Mauremys	0
Raoultella	Mauremys	0
Reoviridae	Mauremys	0
Rhodotorula	Mauremys	0
Rickettsia	Mauremys	0
Saccaromyces	Mauremys	0
Sarcocystis	Mauremys	0
Schellackia	Mauremys	0
Serratia	Mauremys	0
[truncated: 1,137 more rows]
